# Supplementary material for: The global burden of osteoarthritis hand: lessons from the Global Burden of Disease Study 1990–2021
Source: Front Med (Lausanne). 2025 Jul 31;12:1616132. doi: 10.3389/fmed.2025.1616132 (PMC12350485; doi:10.3389/fmed.2025.1616132)
Supplement: Supplementary file 1 [file Data_Sheet_1.CSV]

	Number of incidence (95% UI) in 1990	The age-standardized incidence rate/100000 (95% UI) in 1990	Number of incidence (95% UI) in 2021	The age-standardized incidence rate/100000 (95% UI) in 2021	EAPC (95% CI)
Global	4282225 (3174006-5467719)	100.57 (74.51-128.13)	10367241 (7686291-13251881)	119.09 (88.73-151.13)	0.55 (0.49-0.6)
Sex
Female	2758403 (2065387-3489960)	127.03 (94.93-160.89)	6706668 (5017820-8483905)	150.77 (113.15-191.06)	0.64 (0.56-0.72)
Male	1523822 (1116244-1982555)	72.9 (53.48-94.29)	3660573 (2660476-4767976)	86.09 (63.22-110.89)	0.38 (0.28-0.47)
Age
30-34 years	96093 (37617-184466)	24.93 (9.76-47.86)	175350 (71018-338383)	29.01 (11.75-55.98)	0.64 (0.56-0.73)
35-39 years	319530 (174864-499559)	90.71 (49.64-141.82)	615695 (339440-967706)	109.78 (60.52-172.54)	0.68 (0.58-0.78)
40-44 years	501671 (290507-762444)	175.11 (101.4-266.14)	1068195 (625184-1621795)	213.53 (124.97-324.2)	0.67 (0.58-0.77)
45-49 years	609321 (344927-974653)	262.42 (148.55-419.76)	1528512 (864224-2452698)	322.81 (182.52-517.99)	0.69 (0.62-0.76)
50-54 years	747256 (406429-1172051)	351.53 (191.2-551.37)	1845179 (1005568-2878963)	414.72 (226.01-647.07)	0.62 (0.52-0.72)
55-59 years	676234 (383884-1069665)	365.14 (207.28-577.57)	1735396 (1005148-2740981)	438.53 (254-692.64)	0.61 (0.53-0.7)
60-64 years	530695 (272921-926024)	330.43 (169.93-576.57)	1254847 (655390-2184797)	392.08 (204.78-682.65)	0.48 (0.41-0.55)
65-69 years	330018 (170903-568951)	266.98 (138.26-460.28)	853883 (439841-1474314)	309.55 (159.45-534.48)	0.36 (0.29-0.43)
70-74 years	187237 (96712-338429)	221.16 (114.23-399.75)	520520 (270796-933033)	252.88 (131.56-453.28)	0.3 (0.24-0.36)
75-79 years	136699 (63415-253855)	222.08 (103.02-412.4)	321373 (152118-593559)	243.68 (115.34-450.06)	0.22 (0.17-0.27)
80-84 years	88447 (38687-150047)	250.02 (109.36-424.15)	235644 (103312-396919)	269.05 (117.96-453.19)	0.15 (0.1-0.2)
85-89 years	41544 (18613-71906)	274.92 (123.17-475.85)	132269 (59475-227866)	289.29 (130.08-498.37)	0.09 (0.04-0.13)
90-94 years	13385 (7046-23056)	312.35 (164.42-538.03)	57927 (30466-100011)	323.81 (170.3-559.05)	0.06 (0.02-0.1)
95+ years	4095 (1821-9065)	402.2 (178.89-890.36)	22452 (10011-49369)	411.94 (183.68-905.79)	0.01 (-0.05-0.06)
SDI region
High-middle SDI	1183120 (881324-1512702)	114.89 (86.15-146.28)	2360948 (1748536-3039721)	125.8 (94.15-159.95)	0.33 (0.22-0.44)
High SDI	1364826 (1021757-1727278)	134.29 (99.8-170.38)	2393497 (1783170-3050979)	147.54 (109.86-188.12)	0.35 (0.21-0.48)
Low-middle SDI	548601 (403287-705204)	77.38 (57.1-98.79)	1655762 (1225343-2117712)	101.93 (75.52-129.39)	0.89 (0.82-0.95)
Low SDI	178291 (130496-230155)	67.52 (49.75-87.1)	533865 (397659-683455)	85.18 (62.92-108.64)	0.75 (0.7-0.8)
Middle SDI	1002025 (740388-1287333)	83.96 (62.09-107.07)	3413861 (2523021-4379118)	118.77 (88.74-150.11)	1.11 (1.04-1.17)
GBD region
Advanced Health System	2158219 (1618409-2724750)	141.86 (106.58-179.65)	3395089 (2543799-4292240)	151.79 (114.27-193.04)	0.32 (0.21-0.42)
Africa	280626 (209388-359879)	83.94 (61.98-107.22)	863315 (645733-1099325)	103.04 (76.16-130.75)	0.68 (0.64-0.71)
African Region	225033 (167598-288334)	86.17 (63.61-109.73)	694880 (520082-883891)	105.89 (78.27-134.33)	0.71 (0.67-0.75)
America	836471 (629136-1055711)	138.07 (102.67-175.32)	1891480 (1404562-2403868)	151.77 (113.17-192.51)	0.3 (0.13-0.46)
Andean Latin America	27496 (20763-35026)	115.11 (85.55-148.11)	82137 (61582-104592)	129.2 (96.34-164.38)	0.3 (0.22-0.39)
Asia	1820753 (1335162-2354341)	79.35 (58.51-101.72)	5758148 (4240156-7407999)	108.75 (80.95-138.32)	0.99 (0.94-1.05)
Australasia	27864 (20882-34872)	127 (94.74-160.76)	56576 (41687-72863)	134.16 (98.55-173.05)	0.18 (0.17-0.19)
Basic Health System	1296032 (952743-1672825)	77.74 (57.21-99.85)	4275470 (3130323-5529480)	108.92 (80.92-138.32)	1.04 (0.94-1.13)
Caribbean	29046 (21662-36733)	106.73 (79.33-135.68)	63771 (47145-81089)	119.72 (88.86-151.87)	0.37 (0.36-0.38)
Central Africa	27835 (20760-35932)	81.99 (60.24-104.69)	79910 (59461-102404)	89.23 (65.69-113.66)	0.18 (0.03-0.33)
Central Asia	78040 (57924-100751)	152.81 (113.51-195.12)	190326 (143621-242133)	194.58 (147.14-245.09)	0.84 (0.78-0.91)
Central Europe	204360 (152180-259154)	140.08 (105.56-176.85)	285716 (214139-359862)	163.89 (123.43-207.1)	0.56 (0.52-0.59)
Central Latin America	114071 (86075-143821)	115.26 (85.56-146.7)	384439 (289563-488740)	143.97 (108.78-182.83)	0.79 (0.76-0.82)
Central Sub-Saharan Africa	28126 (20869-36351)	99.21 (73.68-126.58)	81480 (60898-103597)	107.04 (79.51-135.93)	0.16 (0.04-0.29)
Commonwealth High Income	166836 (124732-210695)	128.56 (95.26-163.76)	285039 (210221-365281)	135.99 (100.86-173.87)	-0.06 (-0.24-0.12)
Commonwealth Low Income	75110 (55615-96420)	73.32 (53.74-94.17)	259324 (191518-330748)	95.63 (70.04-122.24)	0.82 (0.74-0.89)
Commonwealth Middle Income	657150 (486688-842269)	88.31 (65.51-112.36)	2106128 (1564846-2689018)	118.31 (88.08-149.66)	0.99 (0.95-1.04)
East Asia	567546 (411673-750870)	59.76 (44-77.63)	2033174 (1449757-2687290)	92.91 (68.37-120.3)	1.34 (1.16-1.52)
East Asia & Pacific - WB	1108173 (809483-1440345)	74.96 (55.25-96.29)	3377526 (2448268-4391352)	102.7 (76.12-131.8)	0.97 (0.91-1.02)
Eastern Africa	60608 (44970-77971)	73.31 (54.06-94.22)	215972 (162166-275090)	103.3 (76.04-131.22)	1.13 (1.11-1.15)
Eastern Europe	533002 (404252-672289)	200.84 (153.15-251.21)	628001 (477352-785026)	209.49 (158.61-262.94)	0.34 (0.27-0.4)
Eastern Mediterranean Region	177516 (132558-227326)	83.29 (61.55-106.41)	632965 (475491-807267)	105.89 (79.18-134.55)	0.7 (0.64-0.76)
Eastern Sub-Saharan Africa	65639 (48715-84307)	73.62 (54.3-94.72)	222691 (166885-283930)	100.73 (74.15-128.05)	1.04 (1.01-1.06)
Europe	1333913 (1001701-1688925)	140.72 (106.27-178.37)	1837248 (1375506-2321028)	147.57 (111.54-187.73)	0.22 (0.19-0.25)
Europe & Central Asia - WB	1384567 (1039982-1753308)	141.24 (106.66-178.99)	1975055 (1480504-2493854)	150.52 (113.5-191.28)	0.27 (0.24-0.3)
European Region	1392515 (1045934-1763189)	141.06 (106.52-178.76)	1992543 (1493647-2515883)	150.23 (113.27-190.91)	0.26 (0.24-0.29)
High-income Asia Pacific	291895 (215367-374295)	139.42 (103.92-177.22)	499874 (377543-636127)	160.59 (120.2-203.51)	0.91 (0.47-1.35)
High-income North America	484100 (364822-608082)	157.95 (118.01-200.39)	882806 (653873-1130990)	168.71 (124.84-215.03)	0.2 (-0.1-0.49)
Latin America & Caribbean - WB	357259 (268325-454297)	118.42 (87.84-150.33)	1015956 (758820-1290102)	139.45 (104.38-176.68)	0.54 (0.52-0.56)
Limited Health System	775230 (573327-995078)	82.54 (61.06-105.38)	2560959 (1906356-3270440)	112.21 (83.4-142.27)	1.05 (0.99-1.1)
Middle East & North Africa - WB	124404 (93226-159301)	84 (62.16-107.59)	471607 (353986-600013)	105.59 (78.87-134.33)	0.59 (0.53-0.65)
Minimal Health System	47383 (35043-61396)	67.26 (49.38-86.18)	126415 (94006-162801)	76.71 (56.22-98.56)	0.38 (0.28-0.48)
North Africa and Middle East	155753 (116634-200403)	77.46 (57.32-98.96)	588003 (438804-747691)	102.28 (76.34-129.9)	0.84 (0.72-0.95)
North America	484117 (364835-608101)	157.95 (118.01-200.39)	882834 (653896-1131018)	168.71 (124.84-215.03)	0.2 (-0.1-0.49)
Northern Africa	59364 (44256-76516)	80.28 (59.37-103.01)	189582 (140083-241955)	99.8 (74.23-126.75)	0.61 (0.58-0.64)
Oceania	2751 (2031-3545)	74.2 (54.5-95.05)	8831 (6519-11444)	90 (66.73-115.88)	0.63 (0.62-0.65)
Region of the Americas	836471 (629136-1055711)	138.07 (102.67-175.32)	1891480 (1404562-2403868)	151.77 (113.17-192.51)	0.3 (0.13-0.46)
South-East Asia Region	684521 (504579-880936)	81.39 (60.13-104.01)	2284774 (1691099-2929857)	113.17 (84.06-143.65)	1.09 (1.04-1.14)
South Asia	579961 (428477-745443)	84.44 (62.56-107.67)	1916592 (1422384-2450745)	115.77 (86.1-146.67)	1.06 (1.01-1.11)
South Asia - WB	593886 (438629-763136)	83.98 (62.21-107.12)	1955130 (1450648-2500517)	115.18 (85.66-145.88)	1.06 (1.01-1.11)
Southeast Asia	228060 (167145-293715)	76.89 (56.56-98.92)	805793 (588515-1041533)	107.67 (79.69-137.07)	1.03 (1-1.06)
Southern Africa	57881 (43541-73912)	111.94 (83.42-141.89)	152075 (114303-192431)	128.61 (96.18-162.23)	0.46 (0.42-0.49)
Southern Latin America	58954 (43511-74659)	127.01 (94-160.62)	106371 (78438-134674)	132.77 (98.05-169.29)	0.12 (0.11-0.13)
Southern Sub-Saharan Africa	40457 (30296-51779)	130.59 (97.22-165.13)	99521 (74679-126942)	146.7 (110.27-185.07)	0.4 (0.35-0.44)
Sub-Saharan Africa - WB	221877 (165437-284021)	84.93 (62.68-108.06)	675102 (505149-858694)	104.36 (77.12-132.38)	0.71 (0.66-0.76)
Tropical Latin America	128768 (96817-164543)	121.9 (90.81-154.59)	381551 (282202-485522)	143.19 (106.4-181.9)	0.52 (0.5-0.54)
Western Africa	74939 (55515-96054)	81.4 (60.14-103.9)	225776 (167931-288668)	98.69 (72.77-125.67)	0.77 (0.64-0.9)
Western Europe	555391 (413859-707580)	114.16 (85.21-145.51)	801684 (592022-1025618)	119.68 (89.12-153.53)	0.13 (0.09-0.17)
Western Pacific Region	938674 (685059-1222077)	74.7 (55.05-96.09)	2807566 (2032403-3661641)	101.61 (75.24-130.71)	0.94 (0.89-1)
Western Sub-Saharan Africa	80946 (59920-103741)	79.69 (58.88-101.9)	247906 (184498-316823)	96.95 (71.44-123.39)	0.77 (0.65-0.89)
Country
Afghanistan	3820 (2726-5092)	52.54 (38.77-68.25)	8796 (6396-11623)	61.94 (45.3-79.97)	0.51 (0.45-0.58)
Albania	1873 (1388-2406)	79.04 (58.29-101.56)	4051 (2949-5260)	109.34 (80.51-138.5)	1.28 (1.2-1.36)
Algeria	11274 (8383-14545)	80.88 (59.72-104.18)	47860 (35789-61024)	110.67 (82.24-140.24)	1.02 (0.95-1.08)
American Samoa	36 (27-46)	123.34 (91.97-157.35)	74 (54-96)	134.42 (99.78-170.64)	0.27 (0.26-0.27)
Andorra	66 (49-84)	109.81 (81.75-139.84)	167 (121-216)	114.61 (85.39-147.08)	0.15 (0.14-0.16)
Angola	7290 (5411-9361)	134.33 (100.66-171.25)	25819 (19284-32671)	150.12 (111.62-189.07)	0.36 (0.35-0.38)
Antigua and Barbuda	63 (48-80)	132.23 (98.49-169.92)	163 (120-213)	141.52 (106.2-181.08)	0.19 (0.16-0.21)
Argentina	42257 (30978-53802)	132.06 (97.3-167.02)	70306 (51750-88767)	135.76 (99.61-173.01)	0.06 (0.05-0.07)
Armenia	4070 (2976-5257)	133.04 (98.64-168.26)	7213 (5365-9281)	188.38 (139.83-239.33)	1.33 (1.24-1.42)
Australia	22984 (17185-28630)	125.4 (93.38-158.67)	46405 (34068-59921)	132.09 (97.34-170.8)	0.17 (0.16-0.18)
Austria	10570 (7763-13440)	108.85 (80.25-137.97)	15620 (11573-20246)	113.46 (84.17-144.14)	0.13 (0.11-0.14)
Azerbaijan	9580 (7095-12481)	167.91 (125.07-216.16)	24419 (18084-31250)	192.7 (144.46-243)	0.59 (0.44-0.75)
Bahamas	243 (184-309)	133.04 (99.28-169.72)	659 (480-856)	141.28 (104.98-181.95)	0.2 (0.19-0.22)
Bahrain	336 (255-427)	108.38 (80.63-140.04)	1877 (1389-2452)	110.22 (82.53-140.2)	0.03 (0.01-0.05)
Bangladesh	40605 (30033-52349)	73.57 (53.91-94.61)	148705 (109149-189320)	98.16 (72.06-125.05)	0.98 (0.85-1.11)
Barbados	303 (230-382)	128.54 (96.04-165.12)	620 (447-801)	141.47 (105.16-180.82)	0.33 (0.3-0.36)
Belarus	19497 (14568-24800)	161.38 (123.84-205.74)	25996 (19540-32896)	193.76 (145.58-243.53)	0.69 (0.65-0.73)
Belgium	14431 (10693-18565)	113.2 (82.88-145.57)	19667 (14626-25394)	116.78 (86.68-148.79)	0.1 (0.09-0.11)
Belize	96 (73-121)	97.83 (72.89-123.74)	453 (340-572)	123.59 (92.6-155.85)	0.69 (0.64-0.74)
Benin	1549 (1147-1983)	69.54 (50.72-89.84)	6607 (4965-8441)	98 (72.67-124.42)	1.11 (1.1-1.12)
Bermuda	89 (67-113)	134.87 (100.64-171.54)	149 (110-190)	141.4 (105.65-179.25)	0.16 (0.14-0.17)
Bhutan	196 (144-253)	65.09 (47.98-84.12)	566 (423-722)	83.74 (61.35-107.02)	0.76 (0.73-0.79)
Bolivia (Plurinational State of)	3739 (2821-4799)	98.4 (73.04-126.68)	12185 (9026-15604)	117.36 (86.32-150.61)	0.57 (0.47-0.67)
Bosnia and Herzegovina	5031 (3666-6472)	106.93 (78.75-135.25)	7451 (5498-9715)	146.94 (109.51-189.03)	1.19 (1.03-1.35)
Botswana	663 (494-853)	99.19 (73.08-126.91)	2597 (1949-3309)	131 (98.19-166.68)	0.81 (0.75-0.87)
Brazil	125725 (94503-160698)	121.95 (90.83-154.63)	373768 (276388-475317)	143.73 (106.84-182.51)	0.53 (0.51-0.55)
Brunei Darussalam	218 (165-277)	145.82 (108.39-185.21)	747 (557-964)	153.9 (114.36-196.4)	0.17 (0.15-0.19)
Bulgaria	16321 (11934-20990)	141.84 (104.06-181.18)	17683 (13175-22225)	166.86 (124.65-211.28)	0.57 (0.51-0.62)
Burkina Faso	2489 (1797-3224)	51.81 (37.68-66.58)	6393 (4742-8342)	57.2 (41.87-74.87)	0.32 (0.29-0.34)
Burundi	1751 (1317-2292)	66.57 (49.22-87.37)	4523 (3411-5831)	69.84 (51.32-89.62)	0.23 (0.17-0.29)
Cabo Verde	140 (104-180)	68.64 (50.51-87.99)	519 (390-662)	100.76 (74.55-128.88)	1.38 (1.34-1.43)
Cambodia	2670 (1948-3495)	51.29 (37.58-66.4)	11188 (8269-14437)	77.99 (57.51-99.59)	1.46 (1.42-1.51)
Cameroon	3426 (2527-4463)	64.47 (47.43-83.27)	14880 (11058-19014)	88.29 (64.42-113.46)	0.97 (0.89-1.06)
Canada	42712 (32113-54283)	141.23 (104.93-180.79)	79021 (58396-103148)	144.85 (106.52-185.86)	0.08 (0.07-0.09)
Central African Republic	1168 (856-1512)	81.2 (60.16-104.14)	2583 (1892-3338)	83.35 (61.22-106.78)	-0.01 (-0.07-0.05)
Chad	1765 (1321-2275)	58.51 (43.42-75.9)	4654 (3432-6025)	63.14 (46.28-81.41)	0.22 (0.16-0.28)
Chile	12317 (9105-15599)	112.72 (83.1-143.29)	30347 (22192-38850)	126.75 (93.11-161.93)	0.37 (0.35-0.38)
China	539434 (390496-713799)	59.12 (43.54-76.83)	1960255 (1397066-2593617)	92.7 (68.19-120.09)	1.37 (1.18-1.56)
Colombia	22938 (16984-29042)	107.34 (78.99-136.24)	71759 (53521-91626)	130.49 (97.63-165.7)	0.74 (0.69-0.78)
Comoros	155 (114-202)	66.54 (49.26-86.6)	530 (391-680)	89.92 (66.15-115.34)	1.08 (1.03-1.14)
Congo	1426 (1063-1835)	112.38 (83.5-144.01)	5100 (3775-6515)	129.07 (95.2-163.44)	0.4 (0.34-0.46)
Cook Islands	16 (12-21)	115.08 (84.94-148.04)	32 (24-41)	135.53 (101.34-173.07)	0.52 (0.5-0.55)
Costa Rica	2076 (1572-2647)	105.22 (77.6-135.34)	7008 (5233-8959)	127.71 (95.4-162.29)	0.64 (0.61-0.67)
Croatia	8926 (6568-11471)	143.07 (106.83-180.11)	10277 (7607-13048)	159.91 (119.87-204.62)	0.44 (0.42-0.47)
Cuba	10764 (8037-13713)	105.19 (78.14-134.45)	21077 (15206-27122)	120.59 (88.89-152.28)	0.44 (0.42-0.46)
Cyprus	814 (598-1043)	102.25 (75.5-131.8)	2143 (1587-2728)	116.37 (85.91-149.26)	0.4 (0.36-0.45)
Czechia	20380 (15375-25546)	162.09 (121.64-205.53)	27746 (20611-35179)	172.37 (127.67-218.81)	0.18 (0.15-0.22)
Côte d'Ivoire	3725 (2758-4847)	68.58 (50.43-89.03)	13877 (10394-17755)	87.99 (64.57-112.93)	0.75 (0.69-0.82)
Democratic People's Republic of Korea	11142 (7930-14683)	60.26 (44.02-78.28)	27044 (19436-35397)	78.27 (57.43-100.66)	0.82 (0.78-0.85)
Democratic Republic of the Congo	17536 (12947-22722)	90.6 (66.91-115.8)	45384 (33704-58442)	91.87 (67.72-117.12)	-0.11 (-0.32-0.1)
Denmark	9097 (6810-11607)	141.06 (105.98-180.35)	9628 (7099-12559)	114.01 (84.4-146.16)	-0.39 (-0.5--0.28)
Djibouti	143 (107-187)	72.99 (53.42-94.6)	1031 (758-1325)	107.19 (79.95-137.07)	1.49 (1.36-1.62)
Dominica	56 (41-70)	102.34 (75.6-130.48)	100 (73-129)	120.51 (88.94-153.76)	0.54 (0.51-0.56)
Dominican Republic	5024 (3747-6336)	115.84 (85.84-147.27)	13904 (10432-17789)	129.71 (96.99-166.16)	0.35 (0.33-0.36)
Ecuador	6923 (5249-8793)	112.1 (82.96-143.67)	21780 (16352-27514)	127.01 (95.02-161.16)	0.41 (0.38-0.43)
Egypt	25386 (18741-33066)	72.81 (53.87-93.62)	77529 (57085-99648)	92.32 (67.78-117.73)	0.61 (0.55-0.66)
El Salvador	3371 (2527-4313)	103.51 (76.46-132.93)	7649 (5788-9741)	126.51 (95.4-161.88)	0.72 (0.7-0.74)
Equatorial Guinea	156 (113-203)	68.03 (49.59-87.81)	983 (738-1248)	130.31 (96.27-167.56)	2.53 (2.35-2.7)
Eritrea	939 (689-1229)	60.97 (45-79.13)	3105 (2276-4048)	80.71 (59.17-104.07)	0.93 (0.91-0.95)
Estonia	3329 (2495-4240)	175.77 (131.98-222.14)	3725 (2816-4660)	204 (152.37-256.93)	0.46 (0.38-0.53)
Eswatini	303 (223-389)	83.38 (60.75-107.13)	859 (647-1087)	117.58 (87.88-148.54)	1.11 (1.06-1.16)
Ethiopia	19424 (14372-24984)	81.9 (60.97-104.65)	79422 (59995-100298)	142.03 (105.26-180.18)	2.09 (2-2.18)
Fiji	476 (354-607)	99.14 (72.68-126.5)	1159 (860-1511)	127.17 (95.21-163.07)	0.86 (0.82-0.9)
Finland	6722 (4994-8592)	105.8 (78.36-136.15)	9218 (6844-11940)	113.35 (84.22-144.64)	0.22 (0.2-0.25)
France	76946 (57211-97746)	111.9 (83.38-143.44)	110909 (82036-142044)	115.93 (86.56-148.9)	0.12 (0.11-0.13)
Gabon	551 (405-713)	91.58 (67.41-117.24)	1611 (1200-2065)	120.37 (90.14-153.02)	0.86 (0.84-0.88)
Gambia	313 (234-399)	71.87 (53.06-92.53)	1323 (986-1691)	105.57 (78.1-134.66)	1.31 (1.28-1.35)
Georgia	9048 (6628-11620)	144.11 (106.4-183.43)	8291 (6254-10544)	167.04 (125.16-211.54)	0.36 (0.22-0.51)
Germany	121671 (89314-158239)	112.15 (82.72-144.35)	154979 (114608-201956)	116.04 (87.05-149.77)	-0.03 (-0.09-0.02)
Ghana	10297 (7710-13037)	127.8 (95.48-162.94)	25401 (19146-32239)	114.99 (86.25-146.49)	-0.17 (-0.57-0.23)
Greece	12133 (8861-15842)	90.03 (66.58-116.51)	17307 (12756-22300)	105.45 (77.06-135.49)	1.96 (1.41-2.51)
Greenland	61 (45-79)	128.19 (94.17-165.4)	107 (77-142)	139.95 (103.17-178.84)	0.29 (0.28-0.31)
Grenada	66 (49-83)	108.39 (79.57-137.72)	156 (113-204)	127.22 (95.51-162.44)	0.47 (0.43-0.52)
Guam	122 (91-155)	120.66 (89.76-154.48)	273 (202-356)	136.63 (100.67-175.08)	0.39 (0.36-0.42)
Guatemala	3905 (2920-4975)	90.85 (67.24-116.76)	13184 (9884-16881)	107.55 (80.02-138.84)	0.53 (0.52-0.54)
Guinea	1987 (1467-2591)	56.04 (41.5-73.15)	4670 (3506-6001)	68.92 (50.81-88.86)	0.62 (0.57-0.67)
Guinea-Bissau	297 (222-388)	63.6 (47.11-82.15)	784 (592-1005)	78.69 (57.63-100.99)	0.68 (0.62-0.74)
Guyana	471 (354-603)	103.1 (75.94-132.65)	929 (688-1206)	126.37 (94.78-161.45)	0.66 (0.63-0.68)
Haiti	2638 (1932-3379)	69.57 (51.34-88.99)	8512 (6380-10914)	90.34 (67.34-115.63)	0.89 (0.88-0.91)
Honduras	2279 (1702-2902)	93.86 (69.07-120.02)	8224 (6159-10499)	109.21 (80.86-139.62)	0.53 (0.49-0.56)
Hungary	20760 (15532-26173)	156.02 (116.01-196.86)	25462 (18987-32370)	172.82 (128.75-220.18)	0.27 (0.2-0.34)
Iceland	325 (246-406)	130.44 (98.2-163.8)	556 (422-716)	122.61 (92.82-158.04)	-0.25 (-0.46--0.05)
India	475077 (351424-611515)	85.38 (63.27-108.78)	1563214 (1158680-1996486)	118.32 (88.05-149.84)	1.11 (1.06-1.16)
Indonesia	96383 (70472-125225)	82.62 (61.38-106.73)	340000 (248344-442918)	116.55 (86.78-148.76)	1.03 (0.98-1.09)
Iran (Islamic Republic of)	28500 (20944-36761)	92.84 (68.57-118.03)	109694 (82369-139067)	117.39 (87.37-148.4)	0.85 (0.61-1.09)
Iraq	7892 (5951-10134)	84.37 (62.01-107.58)	31554 (23468-41010)	98.18 (73.65-125.27)	0.3 (0.23-0.37)
Ireland	3746 (2772-4751)	104.76 (77.03-132.69)	7712 (5647-9860)	114.09 (84.26-146.17)	0.26 (0.23-0.29)
Israel	4963 (3716-6370)	112.8 (83.95-146.04)	12140 (9003-15445)	117.24 (86.53-150.2)	-1.33 (-1.9--0.76)
Italy	93689 (68801-120660)	122.9 (91.14-157.16)	134250 (99416-170924)	130.48 (96.52-166.15)	0.53 (0.27-0.79)
Jamaica	1742 (1305-2191)	106.64 (78.88-135.8)	3745 (2786-4801)	121.28 (90.46-155)	0.4 (0.37-0.43)
Japan	240116 (176781-308169)	141.03 (105.08-179.46)	359209 (273031-459711)	166.15 (124.31-210.07)	1.22 (0.62-1.82)
Jordan	1773 (1314-2276)	97.58 (72.1-124.76)	12055 (9056-15539)	113.77 (84.81-145.04)	0.48 (0.41-0.54)
Kazakhstan	23234 (17250-29838)	164.82 (123.24-208.33)	45434 (34551-57348)	221.12 (169.48-277.62)	1.02 (0.97-1.08)
Kenya	9755 (7326-12405)	99.74 (73.93-127.29)	41577 (31223-52815)	139.18 (104.22-175.68)	1.12 (1.07-1.16)
Kiribati	51 (38-65)	112.93 (83.36-143.58)	114 (84-146)	123.22 (91.51-157.18)	0.17 (0.13-0.22)
Kuwait	1153 (855-1475)	102.74 (77.16-131.52)	6533 (4822-8478)	116.06 (86.65-148.8)	0.46 (0.43-0.49)
Kyrgyzstan	4873 (3631-6251)	155.59 (115.36-197.55)	11578 (8548-14902)	192.09 (142.13-244.59)	0.89 (0.75-1.03)
Lao People's Democratic Republic	1320 (958-1743)	56.66 (41.29-73.79)	4600 (3402-5948)	80.58 (59.2-104.05)	1.16 (1.08-1.25)
Latvia	5418 (4065-6929)	164.42 (124.81-207.71)	5322 (4041-6731)	196.87 (147.57-248.24)	0.65 (0.6-0.71)
Lebanon	2179 (1609-2833)	89.53 (66.73-115.2)	6944 (5261-8737)	118.49 (88.46-150.3)	0.93 (0.87-0.99)
Lesotho	749 (549-962)	80.61 (59.2-103.69)	1482 (1100-1868)	116.83 (86.33-147.89)	1.38 (1.28-1.49)
Liberia	864 (641-1103)	68.47 (50.46-88.03)	2803 (2099-3609)	89.33 (65.6-114.58)	1.02 (0.95-1.08)
Libya	2122 (1594-2725)	92.62 (68.71-118.96)	8423 (6201-10813)	111.92 (82.9-142.91)	0.6 (0.5-0.7)
Lithuania	6828 (5085-8690)	160.71 (121.49-203.59)	7744 (5759-9777)	195.24 (146.3-246.73)	0.74 (0.69-0.8)
Luxembourg	546 (406-698)	111.68 (83.18-141.77)	1092 (809-1407)	116.1 (86.25-149.12)	0.1 (0.08-0.13)
Madagascar	3256 (2416-4230)	55.88 (41.29-72.65)	9606 (7114-12626)	62.73 (46.21-81.1)	0.35 (0.32-0.37)
Malawi	2808 (2085-3647)	61.81 (45.8-80.44)	7339 (5508-9482)	77.43 (56.7-99.71)	0.8 (0.75-0.85)
Malaysia	10992 (8282-14019)	96.42 (71.09-123.55)	39188 (28975-50127)	123.76 (91.72-157.63)	0.74 (0.67-0.8)
Maldives	116 (85-153)	101.58 (74.96-130.34)	647 (487-827)	127.33 (94.61-163.33)	0.59 (0.49-0.69)
Mali	2774 (2032-3639)	59.77 (44.08-77.99)	8515 (6247-11133)	76.81 (56.23-99.62)	0.82 (0.79-0.86)
Malta	486 (362-618)	114.78 (85.15-147.1)	768 (572-981)	117 (87.03-149.58)	0.05 (0.04-0.06)
Marshall Islands	24 (18-30)	118.72 (88.24-151.39)	66 (49-84)	137.39 (101.97-175.04)	0.47 (0.44-0.51)
Mauritania	758 (563-992)	68.93 (50.65-90.34)	2400 (1770-3092)	93.48 (68.05-119.69)	0.99 (0.89-1.09)
Mauritius	901 (672-1153)	107.57 (79.36-138.01)	2387 (1741-3075)	132.6 (98.83-168.57)	0.68 (0.66-0.7)
Mexico	62459 (47178-79101)	123.98 (92.53-157.29)	223287 (167807-284215)	161.25 (121.7-204.39)	1.02 (0.94-1.11)
Micronesia (Federated States of)	55 (41-69)	100.84 (74.85-128)	117 (86-153)	126.91 (94.71-162.93)	0.79 (0.75-0.84)
Monaco	54 (40-69)	114.01 (84.3-146.61)	74 (54-96)	116.58 (85.96-149.12)	0.06 (0.06-0.07)
Mongolia	1641 (1229-2093)	139.35 (104.07-176.55)	7141 (5381-9116)	217.97 (164.51-276.26)	1.65 (1.57-1.74)
Montenegro	982 (721-1261)	149.55 (110.63-191.79)	1423 (1058-1816)	166.01 (124.24-210.72)	0.42 (0.39-0.45)
Morocco	15013 (11200-19337)	92.99 (69.09-120.29)	37387 (27445-47561)	96.8 (71.57-121.75)	-0.05 (-0.19-0.08)
Mozambique	4276 (3155-5500)	59.43 (43.85-77.22)	10897 (8006-14020)	75.51 (55.29-97.51)	0.76 (0.7-0.81)
Myanmar	16415 (12138-21224)	63.28 (46.44-81.4)	54814 (39951-70631)	99 (73.36-126.04)	1.61 (1.54-1.69)
Namibia	605 (445-784)	81.16 (59.56-104.2)	1890 (1397-2398)	109.34 (80.02-138.3)	0.87 (0.79-0.94)
Nauru	7 (5-9)	108.82 (80.23-139.6)	10 (7-13)	131.47 (97.82-168.61)	0.66 (0.6-0.73)
Nepal	6185 (4608-8145)	55.38 (41.47-72.84)	18859 (13933-24620)	73.88 (54.9-95.9)	0.89 (0.83-0.94)
Netherlands	20685 (17720-24010)	118.04 (100.32-136.38)	29745 (21912-38458)	115.53 (85.62-148.21)	-0.41 (-0.76--0.06)
New Zealand	4881 (3696-6196)	134.89 (101.13-172.36)	10171 (7556-12990)	144.9 (107.44-184.21)	0.22 (0.21-0.24)
Nicaragua	1585 (1205-2011)	85.74 (63.31-109.18)	6287 (4701-8003)	110.52 (81.79-141.17)	0.85 (0.83-0.86)
Niger	1955 (1442-2551)	56.14 (41.39-72.93)	6286 (4679-8137)	62.09 (45.74-80.32)	0.34 (0.3-0.37)
Nigeria	43490 (32049-55745)	86.94 (64.65-111.02)	131268 (97404-168771)	109.82 (80.96-139.63)	0.99 (0.86-1.12)
Niue	2 (2-3)	116.08 (85.26-147.53)	3 (2-4)	134.47 (100.18-170.59)	0.5 (0.48-0.52)
North Macedonia	2561 (1882-3317)	124.65 (92.79-159.24)	4686 (3445-6024)	148.17 (109.98-188.53)	0.66 (0.62-0.7)
Northern Mariana Islands	39 (29-50)	123.05 (91.88-155.51)	85 (61-112)	131.94 (98.1-167.8)	0.18 (0.16-0.19)
Norway	6726 (5072-8451)	129.99 (96.63-165.49)	10739 (7990-13652)	138.25 (103.24-176.58)	0.42 (0.11-0.74)
Oman	1002 (758-1278)	95.3 (71.22-121.14)	4401 (3305-5582)	109.68 (81.46-139.85)	0.43 (0.38-0.49)
Pakistan	57897 (42893-74213)	91.87 (68.24-117.38)	185248 (136752-236205)	118.39 (88.24-150.36)	0.76 (0.71-0.81)
Palau	13 (10-17)	116.01 (85.26-148.08)	36 (26-49)	132.89 (98.92-173.11)	0.44 (0.42-0.46)
Palestine	784 (584-1005)	81.4 (60.55-104.3)	3767 (2822-4852)	108.99 (81.56-139.2)	0.93 (0.9-0.96)
Panama	1761 (1327-2228)	105.13 (78.88-134.46)	5612 (4169-7144)	126.08 (94.17-160.79)	0.56 (0.55-0.58)
Papua New Guinea	1393 (1013-1801)	61.91 (45.21-79.78)	5494 (4072-7114)	79.75 (58.96-103.31)	0.83 (0.8-0.86)
Paraguay	3043 (2307-3870)	121.03 (90.53-154.78)	7783 (5792-9952)	120.47 (89.06-153.62)	-0.05 (-0.25-0.15)
Peru	16834 (12670-21530)	121.13 (90.22-155.45)	48172 (35790-61163)	133.73 (99.36-169.28)	0.2 (0.08-0.32)
Philippines	36908 (27423-47015)	102.91 (75.94-131.17)	122957 (90654-158550)	127.52 (95.03-162.17)	0.54 (0.48-0.61)
Poland	63624 (47665-80932)	149.47 (111.9-188.73)	104566 (79482-131603)	181.5 (136.38-229.17)	0.67 (0.62-0.73)
Portugal	12470 (9166-16201)	101.57 (75.08-130.82)	19066 (14137-24639)	111.15 (82.5-143.87)	0.86 (0.5-1.22)
Puerto Rico	4684 (3492-5953)	132.64 (98.6-169.65)	6973 (5193-8852)	141.62 (105.22-179.83)	0.21 (0.2-0.22)
Qatar	304 (219-392)	97.57 (72.4-124.8)	3148 (2308-4138)	104.46 (77.69-132.96)	0.11 (0.08-0.15)
Republic of Korea	47135 (35086-60275)	125.95 (93.37-160.32)	126366 (93850-161985)	146.52 (109.61-187.61)	0.47 (0.3-0.64)
Republic of Moldova	5829 (4366-7419)	128.96 (97.55-162.4)	8262 (6215-10379)	157.48 (118.37-197.61)	0.87 (0.73-1.01)
Romania	33807 (25050-43676)	122.82 (92.21-155.87)	40140 (29664-51399)	137.16 (102.36-175.36)	0.45 (0.41-0.49)
Russian Federation	378764 (288282-477709)	218.63 (166.06-273.04)	448426 (340717-562180)	216.83 (163.56-273.5)	0.23 (0.14-0.31)
Rwanda	1770 (1293-2322)	54.37 (39.43-71.41)	5245 (3897-6726)	66.28 (49-85.09)	0.67 (0.64-0.7)
Saint Kitts and Nevis	36 (27-45)	123.42 (91.22-156.87)	108 (79-142)	135.36 (101.49-174.35)	0.29 (0.28-0.31)
Saint Lucia	87 (65-110)	100.78 (74.54-128.36)	307 (224-393)	125.72 (93.74-161.04)	0.63 (0.55-0.71)
Saint Vincent and the Grenadines	71 (53-90)	105.02 (78.27-133.9)	172 (127-221)	121.75 (89.86-155.73)	0.47 (0.45-0.48)
Samoa	92 (67-118)	96.83 (71.13-123.85)	204 (149-263)	124.1 (91.39-158.62)	0.98 (0.9-1.06)
San Marino	33 (24-42)	111.78 (82.77-142.13)	63 (46-81)	117.32 (85.87-150.94)	0.16 (0.15-0.16)
Sao Tome and Principe	56 (41-73)	84.73 (62.7-108.54)	193 (143-247)	127.52 (94.96-163.45)	1.41 (1.32-1.51)
Saudi Arabia	7525 (5697-9477)	88.53 (65.77-113.04)	44034 (32401-56506)	112.45 (83.66-143.38)	-0.11 (-0.42-0.21)
Senegal	2640 (1945-3380)	71.2 (52.15-91.73)	8557 (6475-11060)	91.02 (67.89-117.42)	0.75 (0.72-0.78)
Serbia	14218 (10295-18642)	120.74 (89.2-154.33)	18790 (14109-23930)	145.93 (109.62-186.56)	0.72 (0.68-0.75)
Seychelles	53 (40-68)	97.83 (72.1-124.98)	177 (130-228)	133.05 (99.08-169.65)	0.94 (0.82-1.06)
Sierra Leone	1353 (1012-1741)	60.33 (44.34-78.29)	4027 (2984-5183)	83.99 (61.23-108.34)	1.12 (1.02-1.22)
Singapore	4425 (3322-5636)	157.34 (117.19-201.09)	13552 (9983-17169)	153.94 (114.29-195.5)	-0.09 (-0.1--0.08)
Slovakia	8901 (6634-11382)	157.01 (116.32-200.89)	13873 (10345-17645)	173 (128.46-220.24)	0.31 (0.27-0.36)
Slovenia	3709 (2748-4739)	155.89 (115.95-198.17)	5410 (4061-6776)	167.49 (125.04-212.45)	0.21 (0.17-0.26)
Solomon Islands	139 (101-180)	81.58 (59.82-104.92)	494 (364-641)	107.34 (79.58-138.47)	0.94 (0.89-0.99)
Somalia	2170 (1619-2814)	63 (46.48-81.25)	5913 (4377-7773)	68.5 (49.82-89.24)	0.35 (0.31-0.4)
South Africa	34739 (26069-44300)	148.03 (110.58-187.32)	85865 (64509-109624)	161.09 (121.24-203.28)	0.3 (0.27-0.34)
South Sudan	1552 (1168-2028)	54.9 (40.91-71.91)	3277 (2411-4301)	61.98 (45.52-79.99)	0.46 (0.41-0.5)
Spain	47554 (35229-61105)	102.66 (76.13-131.67)	84025 (61661-106967)	113.43 (84.48-144.93)	0.42 (0.35-0.49)
Sri Lanka	9989 (7416-12879)	78.29 (57.66-101.16)	29094 (20940-37593)	107.92 (78.83-138.59)	1 (0.95-1.05)
Sudan	5947 (4410-7698)	56.05 (41.16-72.67)	22169 (16637-28370)	83.76 (62.2-107.73)	1.37 (1.25-1.48)
Suriname	380 (281-487)	130.53 (96.33-166.94)	931 (680-1196)	138.35 (103.05-176.12)	0.22 (0.2-0.23)
Sweden	12823 (9198-16940)	110.24 (78.21-145.67)	17515 (12436-23412)	114.69 (81.97-151.64)	0.8 (-0.24-1.85)
Switzerland	9887 (7354-12611)	112.98 (83.78-145.01)	15559 (11455-19993)	114.5 (84.5-146.84)	0.04 (0.03-0.04)
Syrian Arab Republic	4636 (3474-6011)	74.12 (55.15-95.65)	16509 (12100-21294)	103.7 (77.96-131.01)	1.26 (1.18-1.34)
Taiwan	16969 (12552-22069)	95.24 (70.53-123.01)	45875 (33429-60024)	120.1 (88.65-155.48)	0.75 (0.72-0.78)
Tajikistan	3781 (2824-4874)	125.72 (92.72-160.16)	12330 (9112-15777)	155.94 (115.96-197.11)	0.83 (0.71-0.96)
Thailand	28187 (20798-36492)	66.46 (49.28-85.92)	100961 (73598-131502)	95.49 (70.66-121.67)	1.16 (1.14-1.19)
Timor-Leste	224 (165-297)	57.61 (41.71-75.09)	869 (641-1111)	95.04 (69.91-121.32)	1.86 (1.71-2.01)
Togo	1065 (793-1368)	68.03 (50.09-87.36)	4745 (3500-6111)	91.15 (67.03-116.78)	0.94 (0.85-1.03)
Tokelau	1 (1-2)	97.87 (72.31-125.67)	2 (1-2)	128.32 (94.68-163.71)	0.98 (0.93-1.02)
Tonga	57 (42-73)	92.83 (68.87-118.99)	96 (70-123)	111.99 (82.47-142.75)	0.59 (0.58-0.61)
Trinidad and Tobago	1118 (847-1415)	123.59 (92.51-157.16)	2468 (1833-3183)	134.16 (100.31-172.37)	0.28 (0.25-0.3)
Tunisia	4812 (3563-6257)	86.16 (63.64-111.26)	15983 (11907-20373)	112.7 (84.68-142.91)	0.86 (0.82-0.91)
Turkmenistan	3058 (2256-3874)	141.39 (104.79-178.79)	9500 (7059-12125)	190.51 (141.68-240.62)	1.1 (1-1.2)
Tuvalu	7 (5-9)	97.54 (71.34-124.88)	14 (10-18)	127.29 (94.09-163.5)	0.88 (0.84-0.93)
Türkiye	27088 (20191-35263)	67.5 (49.89-87.41)	98821 (72446-126040)	100.06 (74.14-126.88)	1.27 (0.81-1.73)
Uganda	4392 (3276-5703)	59.1 (44.25-76.19)	14188 (10506-18263)	74.24 (54.01-95.72)	0.66 (0.63-0.7)
Ukraine	113336 (84956-144694)	170.38 (129.22-213.89)	128526 (97517-160628)	195.91 (150.14-243.67)	0.5 (0.46-0.53)
United Arab Emirates	1065 (766-1390)	91.69 (68.51-117.21)	14315 (10218-18906)	96.77 (71.68-124.34)	0.16 (0.1-0.22)
United Kingdom	88500 (65399-112306)	122.03 (90.22-155.27)	128036 (94076-164405)	130.32 (96.22-166.09)	-0.3 (-0.66-0.06)
United Republic of Tanzania	10150 (7474-13195)	80.48 (58.7-103.67)	27346 (20201-34899)	83.7 (61.37-106.87)	-0.37 (-0.56--0.18)
United States of America	441316 (332972-554742)	159.75 (119.4-202.62)	803664 (595395-1027926)	171.58 (127.19-218.74)	0.21 (-0.11-0.54)
United States Virgin Islands	132 (97-167)	125.78 (92.93-158.51)	187 (137-243)	137.71 (102.11-175.71)	0.29 (0.26-0.32)
Uruguay	4377 (3205-5634)	126.76 (93.54-164.02)	5712 (4233-7351)	129.71 (95.75-166.02)	0.08 (0.04-0.12)
Uzbekistan	18755 (13933-24293)	150.46 (111.23-192.97)	64419 (48224-82553)	191.41 (142.99-242.71)	0.74 (0.68-0.81)
Vanuatu	46 (33-60)	59.36 (42.93-77.09)	162 (119-209)	75.17 (55.29-96.85)	0.74 (0.71-0.77)
Venezuela (Bolivarian Republic of)	13697 (10370-17259)	116.19 (86.28-148.99)	41429 (30817-53078)	129.88 (97.45-165.74)	-0.11 (-0.35-0.14)
Viet Nam	23571 (17450-30704)	56.96 (41.52-73.85)	97786 (71342-127184)	86.89 (64.3-111.51)	1.43 (1.4-1.47)
Yemen	3059 (2277-3974)	51.82 (38.71-66.61)	15655 (11818-20282)	81.55 (60.12-105.15)	1.82 (1.67-1.96)
Zambia	3051 (2264-3913)	85.57 (63.34-109.47)	8499 (6411-10892)	87.51 (63.72-112.17)	0.12 (-0.04-0.28)
Zimbabwe	3398 (2509-4390)	71.03 (51.95-91.92)	6827 (5050-8734)	76.87 (55.8-99.3)	0 (-0.09-0.1)
