# Supplementary material for: The global burden of osteoarthritis hand: lessons from the Global Burden of Disease Study 1990–2021
Source: Front Med (Lausanne). 2025 Jul 31;12:1616132. doi: 10.3389/fmed.2025.1616132 (PMC12350485; doi:10.3389/fmed.2025.1616132)
Supplement: Supplementary file 2 [file Data_Sheet_2.CSV]

	Number of prevalence (95% UI) in 1990	The age-standardized prevalence rate/100000 (95% UI) in 1990	Number of prevalence (95% UI) in 2021	The age-standardized prevalence rate/100000 (95% UI) in 2021	EAPC (95% CI)
Global	76317645 (57748915-97654829)	1944.84 (1476.85-2478.43)	194284754 (146479865-248177668)	2237.78 (1693.67-2851.21)	0.52 (0.45-0.59)
Sex
Female	51399776 (38683403-65289573)	2432.68 (1835.02-3085.58)	129577841 (97341322-165020878)	2817.28 (2118.12-3585.57)	0.62 (0.52-0.73)
Male	24917869 (18678094-32239865)	1365.74 (1026.68-1763.86)	64706913 (48595580-83584893)	1585.11 (1193.09-2038.63)	0.38 (0.28-0.47)
Age
30-34 years	162887 (63761-312699)	42.26 (16.54-81.13)	297236 (120378-573615)	49.17 (19.91-94.89)	0.64 (0.56-0.73)
35-39 years	1115268 (598770-1799943)	316.62 (169.99-510.99)	2134907 (1170900-3409086)	380.64 (208.77-607.83)	0.65 (0.56-0.73)
40-44 years	2843338 (1769835-4131935)	992.5 (617.78-1442.3)	5971297 (3759160-8679338)	1193.66 (751.46-1735)	0.62 (0.54-0.7)
45-49 years	4805457 (3233792-6717374)	2069.57 (1392.7-2892.98)	11858221 (7921908-16484042)	2504.35 (1673.04-3481.28)	0.64 (0.58-0.7)
50-54 years	8032776 (5471780-11417173)	3778.86 (2574.09-5370.98)	19346195 (13066810-27513027)	4348.21 (2936.87-6183.77)	0.61 (0.51-0.71)
55-59 years	10316394 (7260715-13916662)	5570.41 (3920.47-7514.4)	26208891 (18500506-35470809)	6622.96 (4675.06-8963.43)	0.69 (0.59-0.78)
60-64 years	12332519 (8871503-16450552)	7678.59 (5523.66-10242.59)	29085319 (20871571-38755848)	9087.8 (6521.39-12109.39)	0.61 (0.52-0.71)
65-69 years	11492034 (8229226-15203399)	9297.05 (6657.44-12299.54)	29590485 (21140936-39074069)	10727.33 (7664.14-14165.37)	0.49 (0.41-0.58)
70-74 years	9002754 (6533914-11898385)	10633.87 (7717.72-14054.13)	25471321 (18562651-33466294)	12374.38 (9018.03-16258.46)	0.45 (0.38-0.52)
75-79 years	7738107 (5717048-9991536)	12570.94 (9287.63-16231.75)	17923301 (13164637-23149724)	13590.16 (9981.95-17553.04)	0.37 (0.31-0.43)
80-84 years	5038570 (3775457-6414828)	14242.93 (10672.39-18133.31)	13629087 (10222107-17364854)	15561.33 (11671.33-19826.73)	0.33 (0.23-0.42)
85-89 years	2445084 (1875773-3093632)	16180.74 (12413.24-20472.62)	7977480 (6110530-10077486)	17447.87 (13364.59-22040.88)	0.34 (0.24-0.44)
90-94 years	782823 (608385-974077)	18268.12 (14197.4-22731.25)	3561438 (2769673-4435784)	19908.12 (15482.23-24795.64)	0.37 (0.27-0.47)
95+ years	209634 (166456-261023)	20591.03 (16349.84-25638.56)	1229574 (978452-1527194)	22559.72 (17952.23-28020.32)	0.38 (0.25-0.5)
SDI region
High-middle SDI	22872570 (17138276-29222439)	2305.53 (1737.22-2928.48)	47253082 (35498765-60519825)	2378.31 (1795.95-3033.38)	0.21 (0.11-0.31)
High SDI	27435002 (20810150-34881105)	2525.81 (1917.15-3213.38)	54902986 (41476557-70232458)	2780.32 (2098.02-3562.49)	0.44 (0.26-0.62)
Low-middle SDI	8188945 (6133277-10536544)	1362.09 (1024.06-1748.67)	26380517 (19904010-33643213)	1824.16 (1380.41-2322.73)	0.93 (0.85-1.01)
Low SDI	2592215 (1947705-3351800)	1168.94 (878.75-1509.84)	7684646 (5787188-9836449)	1506.83 (1133.67-1929.17)	0.81 (0.76-0.87)
Middle SDI	15127167 (11341895-19487328)	1479.59 (1116.28-1900.67)	57871145 (43457254-73924364)	2108.42 (1597.02-2680.07)	1.16 (1.1-1.22)
GBD region
Advanced Health System	44129619 (33305629-56030546)	2729.86 (2063.07-3466.62)	78047872 (58990230-99360544)	2896.18 (2180.18-3693.48)	0.37 (0.23-0.51)
Africa	4249818 (3193361-5427574)	1515.94 (1143.73-1945.08)	12771227 (9579243-16273099)	1904.7 (1438.6-2424.34)	0.75 (0.7-0.8)
African Region	3400037 (2551027-4351009)	1548.66 (1170.31-1988.12)	10148750 (7625269-12941294)	1950.02 (1474.05-2481.75)	0.79 (0.74-0.83)
America	15757337 (11943384-20031215)	2612.48 (1979.4-3324.22)	38195627 (28804992-48803797)	2859.88 (2156.64-3647.35)	0.3 (0.11-0.49)
Andean Latin America	447161 (336148-570737)	2163.12 (1630.7-2760.05)	1465513 (1100539-1873549)	2451.72 (1847.39-3132.86)	0.32 (0.23-0.42)
Asia	27932491 (20955824-36145893)	1407.16 (1056.99-1807.59)	100372746 (75496402-128893826)	1960.55 (1479.26-2505.16)	1.15 (1.09-1.22)
Australasia	554147 (424984-701042)	2402.75 (1836.47-3029.04)	1268266 (953282-1636583)	2514.84 (1895.04-3246.31)	0.15 (0.14-0.16)
Basic Health System	20103539 (15071966-26037032)	1383.4 (1040.66-1784.9)	73905968 (55586351-95064389)	1931.43 (1459.27-2471.9)	1.06 (0.97-1.16)
Caribbean	519247 (390712-659995)	2007.49 (1517.26-2557.76)	1248285 (945443-1579078)	2306.26 (1747.95-2911.74)	0.45 (0.44-0.45)
Central Africa	414784 (310143-535895)	1459.63 (1095.75-1880.99)	1120904 (845003-1435116)	1643.35 (1236.05-2102.29)	0.26 (0.11-0.41)
Central Asia	1445210 (1078372-1861771)	3087.73 (2315.31-3943.41)	3316941 (2490404-4257305)	3903.67 (2953.91-4990.78)	0.82 (0.74-0.9)
Central Europe	4035289 (3021200-5147789)	2704.74 (2036.72-3424.22)	6714775 (5036173-8507806)	3184.95 (2385.77-4039.95)	0.58 (0.54-0.62)
Central Latin America	1795796 (1341416-2277723)	2131.22 (1598.99-2706.57)	6907155 (5213908-8758316)	2709.56 (2048.46-3432.69)	0.85 (0.82-0.89)
Central Sub-Saharan Africa	412116 (307572-530655)	1810.46 (1357.94-2322.49)	1145660 (860483-1460740)	2011.59 (1522.24-2556.2)	0.25 (0.12-0.38)
Commonwealth High Income	3493841 (2648152-4455758)	2404.24 (1827.48-3056.99)	6470014 (4856463-8258440)	2549.28 (1918.13-3270.36)	-0.08 (-0.28-0.12)
Commonwealth Low Income	1122663 (840130-1439549)	1295.21 (969.63-1666.49)	4057456 (3049192-5170790)	1731.65 (1300.27-2201.07)	0.88 (0.81-0.95)
Commonwealth Middle Income	9575569 (7196519-12279795)	1548.32 (1165.55-1981.15)	33649671 (25248287-43100015)	2136.49 (1613.8-2732.69)	1.08 (1.03-1.14)
East Asia	8440809 (6254593-11156202)	1003.43 (738.47-1311.31)	35824326 (26531176-46746040)	1612.17 (1201.97-2089.72)	1.55 (1.37-1.73)
East Asia & Pacific - WB	17378506 (13027159-22619064)	1332.8 (996.7-1718.35)	62207823 (46496986-80363592)	1860.51 (1400.45-2391.68)	1.2 (1.09-1.31)
Eastern Africa	878461 (660507-1126356)	1279.72 (961.61-1648.12)	3068876 (2314598-3908393)	1881.55 (1421.93-2403.09)	1.27 (1.25-1.3)
Eastern Europe	11282200 (8456574-14278401)	4049.77 (3050.89-5119.88)	14329649 (10749734-18107730)	4163.53 (3130.2-5277.78)	0.33 (0.25-0.42)
Eastern Mediterranean Region	2686767 (2034056-3431866)	1484.61 (1117.3-1902.94)	9254605 (6932185-11796418)	1947.63 (1470.97-2485.13)	0.8 (0.72-0.88)
Eastern Sub-Saharan Africa	945557 (710966-1212904)	1286.21 (967.93-1656.81)	3140554 (2367500-3998732)	1833.96 (1384.47-2342.75)	1.17 (1.14-1.2)
Europe	28179500 (21184747-35688302)	2746.67 (2071.98-3474.58)	42559011 (32049757-54020257)	2833.78 (2129.06-3594.68)	0.2 (0.16-0.24)
Europe & Central Asia - WB	29115180 (21871049-36888302)	2757.72 (2078.71-3487.73)	44871397 (33788688-57004399)	2878.92 (2162.96-3652.13)	0.23 (0.19-0.27)
European Region	29270282 (21986537-37086143)	2754.16 (2075.88-3483.43)	45248361 (34072443-57488874)	2873.84 (2159.14-3645.53)	0.22 (0.19-0.26)
High-income Asia Pacific	5148669 (3871996-6606381)	2530.61 (1909.53-3231.9)	12613588 (9549854-15982566)	3018.84 (2281.18-3862.32)	1.15 (0.58-1.72)
High-income North America	9977986 (7572809-12691220)	2937.94 (2225.07-3740.79)	19796212 (14880077-25476051)	3133.97 (2358.82-4021.86)	0.23 (-0.08-0.54)
Latin America & Caribbean - WB	5872840 (4409144-7456334)	2191.87 (1657.18-2796.91)	18583823 (14004451-23596199)	2608.23 (1969.72-3307.91)	0.58 (0.56-0.6)
Limited Health System	11280591 (8466046-14477085)	1440.72 (1083.96-1848.46)	40375036 (30305015-51671593)	2024.86 (1530.61-2586.32)	1.15 (1.09-1.21)
Middle East & North Africa - WB	1924066 (1451524-2465952)	1550.94 (1169.9-1988.39)	7202577 (5402052-9157704)	1980.61 (1496.03-2519.1)	0.6 (0.52-0.68)
Minimal Health System	702149 (527138-909373)	1175.96 (887.3-1517.35)	1763501 (1325157-2261782)	1387.27 (1043.1-1785.21)	0.47 (0.37-0.57)
North Africa and Middle East	2398071 (1801917-3072940)	1408.89 (1061.67-1803.97)	9163192 (6880388-11645832)	1919.11 (1446.94-2441.64)	0.94 (0.79-1.08)
North America	9978515 (7573245-12691870)	2937.93 (2225.05-3740.77)	19797494 (14881070-25477598)	3133.94 (2358.8-4021.81)	0.23 (-0.08-0.54)
Northern Africa	926690 (698544-1193657)	1482.72 (1117.19-1900.22)	3040418 (2268459-3884768)	1874.84 (1411.34-2378.18)	0.65 (0.61-0.69)
Oceania	38804 (28720-49609)	1332.25 (997.36-1702.22)	126572 (94954-162342)	1659.68 (1251.56-2134.75)	0.74 (0.73-0.76)
Region of the Americas	15757337 (11943384-20031215)	2612.48 (1979.4-3324.22)	38195627 (28804992-48803797)	2859.88 (2156.64-3647.35)	0.3 (0.11-0.49)
South-East Asia Region	9828245 (7363244-12622483)	1410.38 (1062.02-1809.49)	37202280 (27886889-47675163)	2028.4 (1532.55-2592.34)	1.19 (1.14-1.25)
South Asia	8351968 (6273420-10735838)	1464.21 (1100.15-1878.87)	30914869 (23192712-39642787)	2080.5 (1571.9-2660.26)	1.17 (1.11-1.22)
South Asia - WB	8567911 (6435469-11008187)	1456.27 (1094.45-1868.75)	31578133 (23693528-40497391)	2072.5 (1565.71-2651.15)	1.17 (1.11-1.23)
Southeast Asia	3343690 (2512996-4308875)	1323.7 (991.55-1703.28)	12890884 (9642737-16491425)	1915.52 (1442.93-2442.89)	1.14 (1.11-1.17)
Southern Africa	893777 (672479-1142941)	2069.77 (1571.12-2641.82)	2337777 (1754941-2985185)	2437.95 (1849.04-3091.84)	0.55 (0.52-0.58)
Southern Latin America	1117426 (846381-1431568)	2418.34 (1835.62-3090.28)	2161468 (1627490-2756461)	2520.07 (1897.81-3226.15)	0.12 (0.1-0.13)
Southern Sub-Saharan Africa	644255 (486683-827354)	2402.31 (1821.42-3065.06)	1604284 (1208461-2041554)	2759.61 (2087.47-3510.68)	0.48 (0.44-0.52)
Sub-Saharan Africa - WB	3333332 (2497591-4269318)	1523.95 (1151.7-1957.81)	9754345 (7334230-12440201)	1916.17 (1447.9-2438.86)	0.79 (0.73-0.84)
Tropical Latin America	2012472 (1508740-2571971)	2192.69 (1656.63-2799.1)	6847295 (5160409-8786794)	2633.88 (1990.36-3373.93)	0.59 (0.57-0.61)
Western Africa	1136106 (852517-1457740)	1448.15 (1092.58-1864.3)	3203252 (2402637-4088054)	1768.55 (1331.93-2264.99)	0.8 (0.65-0.94)
Western Europe	12179418 (9217161-15508344)	2186.32 (1662.34-2782.67)	19289206 (14609616-24679342)	2267.85 (1721.5-2899.09)	0.11 (0.07-0.14)
Western Pacific Region	14898892 (11166562-19457606)	1334.22 (997.83-1723.79)	52907168 (39567491-68478096)	1848.35 (1391.69-2382.11)	1.2 (1.07-1.33)
Western Sub-Saharan Africa	1227356 (921270-1575924)	1415.66 (1069.25-1825.09)	3516059 (2638530-4486399)	1738.51 (1307.36-2227.3)	0.8 (0.66-0.94)
Country
Afghanistan	62972 (46646-82353)	910.14 (683.27-1180.88)	112671 (82319-145418)	1113.75 (834.88-1436.16)	0.63 (0.54-0.73)
Albania	30481 (22807-38929)	1468.74 (1103.8-1873.46)	87629 (66496-111996)	2039.53 (1551.4-2589.27)	1.3 (1.22-1.39)
Algeria	184587 (137709-239004)	1474.03 (1113.07-1904.57)	784371 (582334-997161)	2085.5 (1560.9-2656.32)	1.11 (1.03-1.19)
American Samoa	527 (396-671)	2288.48 (1715.54-2916.49)	1247 (930-1610)	2503.24 (1894.01-3210.89)	0.28 (0.28-0.29)
Andorra	1215 (904-1563)	2102.43 (1562.45-2700.2)	3357 (2543-4288)	2177.65 (1655.36-2777.41)	0.12 (0.11-0.14)
Angola	103130 (75967-133327)	2568.85 (1915.07-3294.78)	362018 (268811-458256)	2885.31 (2182.61-3657.5)	0.38 (0.36-0.39)
Antigua and Barbuda	1294 (982-1660)	2526.04 (1910.3-3252.28)	2984 (2234-3844)	2699.91 (2032.13-3449.67)	0.19 (0.16-0.21)
Argentina	812490 (615744-1043198)	2516.75 (1910.45-3222.21)	1420241 (1066935-1809788)	2583.31 (1939.57-3305.7)	0.06 (0.05-0.07)
Armenia	72265 (53761-92865)	2611.67 (1945.9-3318.72)	161873 (122229-206959)	3719.68 (2814.56-4739.82)	1.37 (1.27-1.47)
Australia	458841 (350963-579016)	2386.89 (1820.69-3006.03)	1053085 (791722-1362696)	2491.03 (1871.5-3228.17)	0.14 (0.13-0.15)
Austria	239655 (178563-303700)	2123.1 (1589.32-2705.27)	366249 (275938-462464)	2174.97 (1649.95-2775.86)	0.07 (0.05-0.08)
Azerbaijan	172243 (127442-223310)	3422.79 (2554.52-4417.83)	420075 (312663-534367)	3841.83 (2896.11-4863.67)	0.53 (0.35-0.7)
Bahamas	3961 (2994-5043)	2549.52 (1916.98-3259.75)	11539 (8554-14913)	2709.31 (2020.76-3485.62)	0.2 (0.18-0.21)
Bahrain	4185 (3134-5393)	2142.77 (1596.03-2762.03)	25064 (18714-32731)	2203.63 (1671.67-2839.78)	0.07 (0.05-0.09)
Bangladesh	609891 (457249-785062)	1302.32 (972.84-1681.09)	2478630 (1863670-3169730)	1768.91 (1327.82-2255.96)	1.02 (0.89-1.15)
Barbados	6685 (5069-8542)	2447.5 (1858.09-3139.56)	13710 (10282-17838)	2706.57 (2038.34-3508.16)	0.34 (0.3-0.37)
Belarus	427336 (320370-544910)	3296.03 (2483.18-4176.15)	629443 (471572-801904)	4010.62 (2996.15-5103.66)	0.74 (0.7-0.77)
Belgium	325351 (241581-417550)	2201.14 (1647.01-2805.49)	478315 (361941-607916)	2240.66 (1703.36-2855.57)	0.06 (0.05-0.07)
Belize	1681 (1273-2129)	1816.02 (1371.12-2305.88)	7209 (5455-9168)	2315.38 (1757.78-2932.98)	0.71 (0.65-0.76)
Benin	24049 (17899-30818)	1224.6 (909.35-1577.36)	95607 (71360-121276)	1802.74 (1357-2311.85)	1.25 (1.24-1.26)
Bermuda	1625 (1223-2076)	2591.62 (1957.5-3307.9)	3531 (2646-4509)	2726.34 (2031.95-3471.95)	0.17 (0.15-0.18)
Bhutan	2785 (2062-3581)	1170.66 (878.89-1502.74)	9262 (6991-11941)	1522.84 (1144.54-1952.55)	0.79 (0.76-0.82)
Bolivia (Plurinational State of)	58816 (44320-75450)	1829.09 (1381.72-2341.97)	206449 (155562-264577)	2216.86 (1675.7-2829.59)	0.62 (0.5-0.73)
Bosnia and Herzegovina	85268 (63814-109145)	2028.61 (1532.39-2570.74)	172528 (130247-223745)	2858.94 (2149.94-3676.93)	1.28 (1.11-1.45)
Botswana	10215 (7616-13188)	1834.48 (1375.52-2351.11)	38261 (28495-49046)	2502.24 (1877.7-3212.52)	0.91 (0.84-0.97)
Brazil	1961321 (1470286-2506684)	2190.57 (1655.49-2796.48)	6712027 (5057676-8617109)	2641.83 (1996.54-3385.44)	0.61 (0.59-0.62)
Brunei Darussalam	2975 (2237-3759)	2802.37 (2099.25-3582.25)	11172 (8285-14306)	2967.14 (2235.65-3783.43)	0.17 (0.16-0.19)
Bulgaria	339208 (248987-437628)	2732.56 (2035.01-3483.74)	444544 (333310-565419)	3309.5 (2467.1-4216.04)	0.67 (0.61-0.72)
Burkina Faso	37594 (27908-49207)	887.73 (661.25-1155.19)	92062 (69269-121057)	995.97 (742.7-1304.76)	0.37 (0.34-0.4)
Burundi	26630 (20009-34783)	1176.85 (885.28-1538.22)	61703 (46666-79421)	1244.52 (937.72-1608.11)	0.25 (0.19-0.32)
Cabo Verde	2669 (1979-3470)	1198.71 (897.2-1553.43)	8612 (6455-11072)	1893.35 (1426.13-2421.76)	1.65 (1.59-1.7)
Cambodia	38365 (28280-50342)	876.11 (650.86-1140.98)	173872 (129810-222787)	1390.89 (1045.96-1779.51)	1.61 (1.56-1.66)
Cameroon	50306 (37553-65203)	1133.55 (853.72-1470.26)	208466 (155866-267190)	1609.94 (1194.68-2060.7)	1.08 (0.99-1.16)
Canada	857750 (646624-1086572)	2693.17 (2030.39-3408.09)	1867377 (1396508-2397382)	2745.46 (2057.35-3531.94)	0.06 (0.05-0.07)
Central African Republic	16634 (12335-21842)	1481.48 (1105.54-1899)	34401 (25368-44234)	1538.35 (1146.62-1966.4)	0.03 (-0.03-0.09)
Chad	27875 (20978-36210)	1012.38 (760.32-1310.09)	64252 (47908-82588)	1096.4 (818.11-1412.1)	0.24 (0.18-0.29)
Chile	212803 (160999-272031)	2109.54 (1591.92-2699.02)	612500 (453094-787001)	2395.36 (1774.56-3071.05)	0.4 (0.38-0.42)
China	7993266 (5917269-10574836)	988.51 (727.89-1292.75)	34420008 (25480922-44968519)	1603.85 (1195.15-2077.43)	1.58 (1.4-1.77)
Colombia	362811 (270902-463192)	2021.42 (1506.55-2574.9)	1391394 (1041154-1760419)	2498.74 (1870.35-3155.07)	0.8 (0.75-0.84)
Comoros	2288 (1713-2968)	1175.16 (880.06-1523.03)	8225 (6180-10553)	1647.28 (1238.23-2100.35)	1.22 (1.15-1.29)
Congo	22506 (16843-29124)	2118.81 (1602.77-2712.62)	70669 (52255-89964)	2454.32 (1837.51-3129.04)	0.43 (0.36-0.49)
Cook Islands	269 (202-346)	2121.64 (1596.37-2716.04)	655 (487-842)	2518.09 (1886.48-3230.51)	0.55 (0.53-0.58)
Costa Rica	34693 (26063-44604)	1977.62 (1475.51-2543.4)	134887 (102287-171670)	2432.96 (1848.3-3091)	0.68 (0.65-0.71)
Croatia	175068 (130483-223025)	2817.33 (2106.01-3551.56)	260339 (194271-333855)	3142.7 (2347.72-4017.67)	0.44 (0.42-0.46)
Cuba	198698 (149187-252755)	1953.46 (1466.65-2483.06)	442158 (331786-562618)	2280.19 (1715.51-2894.07)	0.49 (0.47-0.52)
Cyprus	15839 (11764-20384)	1947.51 (1453.9-2497.65)	44297 (33544-56348)	2201.45 (1671.33-2803.02)	0.38 (0.32-0.44)
Czechia	433691 (324609-547412)	3211.21 (2410.06-4041.1)	681830 (509759-868360)	3417.15 (2555.49-4353.2)	0.18 (0.14-0.22)
Côte d'Ivoire	49388 (36040-64473)	1220.44 (909.97-1584.73)	187503 (140697-239586)	1608.83 (1206.33-2059.59)	0.84 (0.77-0.91)
Democratic People's Republic of Korea	170847 (127288-221537)	1061.77 (796.01-1374.61)	464472 (346109-596337)	1398.24 (1052.91-1787.89)	0.86 (0.82-0.9)
Democratic Republic of the Congo	257999 (192425-332080)	1632.08 (1222.32-2105.06)	640639 (484579-823407)	1711.99 (1288.29-2200.72)	-0.03 (-0.24-0.18)
Denmark	209378 (155089-267321)	2754.83 (2022.67-3501.37)	236597 (177255-304836)	2179.09 (1644.96-2780.27)	-0.44 (-0.56--0.32)
Djibouti	1837 (1358-2379)	1321.86 (986.92-1721.28)	13673 (10110-17567)	1990.11 (1488.8-2550.38)	1.59 (1.45-1.73)
Dominica	1100 (822-1405)	1912.9 (1430.49-2447.11)	1951 (1461-2501)	2299.12 (1736.4-2935.72)	0.6 (0.55-0.65)
Dominican Republic	81204 (60803-102656)	2166.35 (1636.34-2744.75)	249101 (189521-316443)	2467.8 (1879.51-3131.91)	0.4 (0.39-0.41)
Ecuador	111889 (84889-142682)	2094.53 (1585.28-2676.88)	396983 (300158-504298)	2407.26 (1819.78-3050.04)	0.43 (0.4-0.47)
Egypt	369234 (272541-478181)	1317.53 (986.53-1696.04)	1162001 (859340-1497050)	1698.65 (1268.56-2167.87)	0.64 (0.58-0.7)
El Salvador	57795 (43441-73622)	1940.64 (1455.82-2480.06)	146913 (110701-186862)	2395.49 (1796.79-3052.34)	0.75 (0.73-0.77)
Equatorial Guinea	2298 (1706-2975)	1209.85 (904.88-1559.71)	13266 (9993-16913)	2475.73 (1868.96-3158.38)	2.77 (2.59-2.95)
Eritrea	11945 (8685-15524)	1093.62 (815.43-1405.65)	41710 (30835-53882)	1484.25 (1101.13-1919.89)	1.02 (0.99-1.04)
Estonia	73717 (54677-93080)	3617.14 (2673.02-4562.7)	102815 (77895-130559)	4249.51 (3169.36-5400.88)	0.49 (0.42-0.57)
Eswatini	4364 (3269-5606)	1527.93 (1139.64-1961.89)	12685 (9399-16121)	2241.7 (1679.49-2847.84)	1.24 (1.2-1.29)
Ethiopia	268460 (201552-346105)	1405.4 (1057.66-1808.18)	1132020 (853343-1444866)	2560.54 (1937.05-3264.35)	2.28 (2.19-2.37)
Fiji	6576 (4950-8422)	1805.03 (1354.27-2296.29)	18759 (13940-24216)	2366.83 (1776.07-3042.91)	0.94 (0.89-0.98)
Finland	142619 (107344-184110)	2058.51 (1547.56-2656.71)	244689 (183316-312257)	2174.75 (1638.01-2767.8)	0.17 (0.15-0.2)
France	1715104 (1293759-2174077)	2168.35 (1637.7-2746.07)	2793702 (2121376-3576217)	2222.97 (1684.91-2853.02)	0.08 (0.07-0.09)
Gabon	9548 (7207-12432)	1701.06 (1285.33-2203.31)	24668 (18323-31735)	2270.39 (1697.69-2891.65)	0.89 (0.85-0.92)
Gambia	4499 (3364-5745)	1298.2 (973.79-1676.09)	19455 (14400-24834)	1959.36 (1444.66-2504)	1.4 (1.36-1.44)
Georgia	182004 (134904-233471)	2883.11 (2160.16-3685.93)	198030 (148188-252957)	3347.26 (2508.21-4248.15)	0.36 (0.19-0.52)
Germany	2695530 (2005424-3477886)	2199.23 (1645.26-2814.18)	3904853 (2967342-5015840)	2227.86 (1689.92-2857.24)	-0.1 (-0.15--0.04)
Ghana	154710 (115816-198181)	2419.85 (1815.02-3093.54)	372737 (279466-473965)	2150.37 (1627.81-2738.1)	-0.21 (-0.64-0.23)
Greece	253685 (188240-329988)	1696.31 (1265.15-2200.36)	426037 (318533-549954)	1998.78 (1499.01-2567.88)	2.07 (1.48-2.65)
Greenland	867 (647-1115)	2467.93 (1858.96-3166.35)	1939 (1444-2533)	2641.44 (1988.69-3385.04)	0.22 (0.21-0.24)
Grenada	1405 (1052-1801)	2036.5 (1520.11-2619.08)	2856 (2115-3683)	2451.66 (1842.01-3139.33)	0.57 (0.5-0.63)
Guam	1774 (1333-2275)	2239.16 (1680.29-2871.43)	5453 (4099-7069)	2552.05 (1929.97-3289.02)	0.41 (0.38-0.44)
Guatemala	59602 (44688-76720)	1685.06 (1266.35-2148.27)	224587 (168217-287272)	2014.72 (1515.38-2584.63)	0.55 (0.54-0.57)
Guinea	31568 (23462-41484)	966.6 (715.47-1261.54)	68285 (51015-88104)	1206.65 (904.96-1560.49)	0.66 (0.61-0.71)
Guinea-Bissau	4278 (3178-5561)	1108.16 (836.9-1433.68)	10373 (7771-13287)	1413.71 (1061.25-1814.26)	0.77 (0.72-0.83)
Guyana	7318 (5555-9353)	1915.75 (1451.82-2462.26)	15937 (11890-20466)	2398.54 (1808.06-3057.8)	0.72 (0.69-0.75)
Haiti	39947 (29811-51332)	1250.42 (928.8-1602.35)	123017 (92862-157541)	1650.69 (1250.12-2097.85)	0.94 (0.93-0.96)
Honduras	36032 (27196-45978)	1747.22 (1318.15-2230.93)	133306 (99933-169541)	2049 (1540.11-2622.1)	0.55 (0.5-0.59)
Hungary	444065 (331472-566723)	3063.47 (2286.44-3876.66)	629251 (470557-801430)	3437.44 (2569.08-4406.52)	0.31 (0.23-0.38)
Iceland	6905 (5223-8662)	2513.95 (1899.85-3155.96)	13141 (9877-16997)	2432.13 (1830.6-3128.07)	-0.11 (-0.29-0.06)
India	6773040 (5079123-8706452)	1481.7 (1113.83-1898.79)	25505889 (19137449-32635053)	2130.92 (1608.16-2725.19)	1.22 (1.16-1.27)
Indonesia	1360000 (1017057-1762500)	1409.44 (1048.67-1815.97)	5062995 (3766193-6505658)	2050.12 (1543.06-2615.43)	1.12 (1.07-1.18)
Iran (Islamic Republic of)	430589 (320931-556549)	1658.12 (1246.08-2122.63)	1714773 (1290278-2187877)	2136.44 (1607.38-2727.55)	0.94 (0.6-1.27)
Iraq	125565 (94662-163781)	1573.03 (1180.67-2044.3)	473460 (354464-605636)	1869.9 (1409.95-2401.89)	0.34 (0.27-0.42)
Ireland	79305 (59765-100959)	2010.44 (1517.28-2550.6)	164747 (123163-210648)	2167.67 (1634.46-2760.61)	0.23 (0.2-0.27)
Israel	101378 (76279-131102)	2156.77 (1619.19-2783.89)	263062 (199294-337888)	2246.77 (1697.62-2895.42)	-1.33 (-1.91--0.76)
Italy	1991504 (1494021-2559066)	2301.49 (1732.73-2938.54)	3212322 (2413651-4097707)	2430.18 (1830.07-3105.96)	0.5 (0.24-0.77)
Jamaica	34462 (25938-43915)	1991.97 (1502.19-2542.39)	71450 (54068-90700)	2288.12 (1728.24-2908.45)	0.43 (0.39-0.46)
Japan	4332862 (3253576-5563341)	2531.15 (1906.9-3236.9)	9677650 (7327281-12258941)	3079.83 (2319.19-3939)	1.4 (0.71-2.09)
Jordan	25860 (19190-33151)	1842.58 (1385.65-2356.31)	180314 (133772-228819)	2186.76 (1650.15-2792.88)	0.53 (0.49-0.58)
Kazakhstan	428636 (319929-547161)	3392.22 (2554.56-4310.59)	842665 (639990-1081741)	4569.32 (3499.69-5850.11)	1.05 (0.97-1.13)
Kenya	142122 (106700-182810)	1739.5 (1310.74-2227.35)	594274 (443084-757882)	2535.85 (1905.99-3220.86)	1.26 (1.22-1.3)
Kiribati	762 (573-980)	2081.09 (1551.75-2669.95)	1694 (1261-2169)	2285.59 (1715.05-2923.33)	0.19 (0.14-0.24)
Kuwait	13811 (10135-17666)	2008.2 (1500.68-2581.63)	80311 (59523-105227)	2195.24 (1655.45-2833.86)	0.37 (0.34-0.41)
Kyrgyzstan	94010 (70176-120022)	3172.13 (2383.15-4032.11)	193632 (145603-248663)	3861.34 (2914.62-4928.77)	0.87 (0.7-1.03)
Lao People's Democratic Republic	19670 (14717-25969)	979.29 (736.63-1282.59)	67565 (50473-86637)	1436.46 (1077.75-1838.04)	1.26 (1.17-1.35)
Latvia	119688 (89969-151426)	3354.21 (2527.78-4228.3)	147452 (110894-186023)	4083.12 (3044.44-5156.57)	0.71 (0.65-0.77)
Lebanon	36902 (27610-47743)	1668.2 (1258.29-2146.76)	132564 (100021-168249)	2256.05 (1692.92-2874.39)	1 (0.95-1.05)
Lesotho	12196 (9104-15754)	1461.33 (1089.07-1873.88)	23847 (17639-30344)	2227.21 (1659.23-2829.47)	1.56 (1.45-1.68)
Liberia	13658 (10169-17600)	1209.09 (900.97-1556.93)	36519 (27499-46534)	1626.36 (1223.98-2090.5)	1.14 (1.07-1.22)
Libya	33983 (25657-43854)	1759.6 (1327.97-2281.14)	122667 (90426-157364)	2139.11 (1597.67-2720.83)	0.61 (0.52-0.71)
Lithuania	146529 (109692-185762)	3246.57 (2427.2-4115.14)	213192 (160262-268971)	4032.3 (3008.94-5102.85)	0.82 (0.76-0.88)
Luxembourg	11650 (8852-14831)	2182.62 (1660.19-2775.12)	22894 (17257-29278)	2224.14 (1675.23-2839.48)	0.04 (0.02-0.06)
Madagascar	48009 (35579-62343)	963.65 (725.76-1249.74)	126965 (94147-164557)	1102.49 (825.95-1436.36)	0.4 (0.37-0.42)
Malawi	41093 (30248-53333)	1088.88 (824.28-1410.25)	104333 (78263-134466)	1407.23 (1058.74-1810.01)	0.89 (0.83-0.94)
Malaysia	165452 (125273-212481)	1756.21 (1318.99-2248.03)	665061 (502023-849133)	2296.65 (1734.04-2930.15)	0.79 (0.72-0.86)
Maldives	1704 (1249-2213)	1844.24 (1373.32-2382.23)	8734 (6511-11190)	2394.05 (1799.06-3066.72)	0.68 (0.58-0.79)
Mali	40949 (30372-53172)	1040.72 (784.72-1354.56)	122781 (91594-159500)	1366.47 (1021.31-1787.09)	0.9 (0.86-0.94)
Malta	9382 (7138-11994)	2208.84 (1680.53-2822.4)	19800 (14911-25316)	2244.34 (1698.47-2874.59)	0.03 (0.02-0.05)
Marshall Islands	353 (267-449)	2199.26 (1659.23-2805.81)	939 (702-1209)	2561.08 (1939.62-3260.78)	0.49 (0.46-0.53)
Mauritania	12042 (9114-15598)	1226.56 (924.09-1596.43)	37208 (27802-47887)	1687.01 (1258.99-2170.86)	1.03 (0.92-1.13)
Mauritius	14420 (10802-18597)	1982.27 (1487.47-2562.8)	46508 (34799-59684)	2478.14 (1870.83-3178.45)	0.72 (0.7-0.75)
Mexico	973310 (728963-1241509)	2258.9 (1698.78-2873.21)	3896051 (2943495-4933501)	3009.15 (2278.48-3809.34)	1.12 (1.02-1.22)
Micronesia (Federated States of)	875 (654-1114)	1838.88 (1374.67-2347.19)	1814 (1344-2327)	2358.52 (1782.66-3013.59)	0.85 (0.81-0.9)
Monaco	1387 (1026-1775)	2193.34 (1608.81-2829.99)	1938 (1459-2479)	2218.72 (1692.57-2822.86)	0.03 (0.03-0.04)
Mongolia	28428 (21430-36611)	2749.64 (2075.15-3528.26)	108735 (81970-138625)	4430.54 (3368.22-5634.38)	1.76 (1.66-1.85)
Montenegro	18467 (13662-23786)	2914.02 (2165.87-3743.19)	31544 (23490-40371)	3261.81 (2433.9-4164.96)	0.45 (0.41-0.48)
Morocco	246750 (187424-316430)	1723.5 (1307.04-2210.76)	642149 (481497-820160)	1812.76 (1370.74-2310.98)	-0.04 (-0.18-0.11)
Mozambique	61491 (45661-79718)	1037.95 (775.76-1341.49)	152550 (113545-195451)	1362.96 (1010.99-1757.72)	0.87 (0.81-0.92)
Myanmar	249758 (186330-322462)	1106.42 (835.74-1416.65)	896025 (666166-1145524)	1800.53 (1346.07-2290.27)	1.75 (1.67-1.83)
Namibia	9447 (7040-12180)	1480.89 (1111.31-1893.6)	28743 (21539-36449)	2049.74 (1535.16-2593.85)	0.95 (0.87-1.04)
Nauru	93 (69-119)	1996.18 (1496.69-2550.92)	144 (109-184)	2453.89 (1845.02-3142.91)	0.73 (0.66-0.8)
Nepal	89057 (64945-116683)	963.15 (722.29-1261.83)	304462 (228511-394664)	1303.74 (981.94-1689.09)	0.93 (0.87-0.98)
Netherlands	451225 (376458-522457)	2343.37 (1951.04-2723.18)	720611 (541314-923277)	2205.88 (1659.53-2822.58)	-0.55 (-0.9--0.19)
New Zealand	95306 (71479-122041)	2480.07 (1861.28-3167.52)	215181 (160651-276073)	2643.68 (1979.26-3405.41)	0.2 (0.19-0.21)
Nicaragua	24563 (18454-31509)	1586.25 (1192.91-2023.68)	104313 (78402-132646)	2083.95 (1570.64-2643.13)	0.9 (0.89-0.91)
Niger	26716 (19498-35008)	977.48 (729.64-1272.32)	89650 (66766-115296)	1080.69 (812.76-1391.94)	0.34 (0.3-0.38)
Nigeria	669792 (503841-860829)	1543.01 (1160.77-1980.27)	1844186 (1375762-2359688)	1954.33 (1472.07-2497.67)	1 (0.85-1.15)
Niue	47 (35-60)	2145.08 (1602.03-2751.27)	55 (42-70)	2508.7 (1899.79-3180.05)	0.53 (0.51-0.56)
North Macedonia	45208 (34200-58367)	2364.91 (1799.19-3042.62)	96042 (70636-123261)	2880.66 (2140.01-3675.48)	0.76 (0.71-0.8)
Northern Mariana Islands	432 (320-558)	2281.73 (1715.43-2900.11)	1376 (1019-1777)	2456.21 (1850.47-3125.63)	0.19 (0.17-0.21)
Norway	156071 (118176-198742)	2463.36 (1872.26-3143.14)	239297 (180448-304648)	2555.56 (1929.25-3241.16)	0.36 (0.02-0.71)
Oman	13457 (10016-17237)	1878.97 (1414.18-2410.28)	52731 (39001-66243)	2204.78 (1655.81-2806.1)	0.47 (0.43-0.51)
Pakistan	877194 (663020-1127336)	1566.42 (1184.98-2014.65)	2616625 (1950701-3367566)	2098.35 (1567.47-2683.2)	0.89 (0.84-0.94)
Palau	209 (157-268)	2144.5 (1617.86-2752.97)	604 (450-795)	2489.16 (1873.42-3238.31)	0.48 (0.46-0.5)
Palestine	12901 (9764-16589)	1494 (1127.03-1922.95)	56820 (42678-73596)	2091.19 (1587.97-2673.69)	1.08 (1.04-1.12)
Panama	29664 (22630-37400)	1978.07 (1505.82-2512.88)	106840 (80201-136899)	2407.22 (1806.33-3086.87)	0.6 (0.59-0.62)
Papua New Guinea	19232 (14100-24882)	1081.04 (808.65-1393.09)	73589 (54586-94741)	1414.09 (1065.78-1817.75)	0.89 (0.86-0.91)
Paraguay	51151 (38651-65262)	2291.56 (1728.79-2909.03)	135268 (101860-172913)	2282.79 (1727.36-2910.54)	-0.06 (-0.27-0.16)
Peru	276456 (207469-351818)	2283.16 (1714.69-2904.9)	862081 (644563-1105637)	2539.07 (1906.26-3251.36)	0.22 (0.09-0.34)
Philippines	529000 (396767-677295)	1793.14 (1345.09-2296.8)	1884858 (1414062-2419941)	2260.19 (1710.89-2888.15)	0.58 (0.52-0.65)
Poland	1215602 (919954-1554445)	2800.42 (2126.31-3579.16)	2371928 (1780739-3007949)	3454.37 (2587.56-4369.87)	0.73 (0.66-0.79)
Portugal	265113 (197812-342745)	1937.74 (1461.47-2481.98)	471326 (357097-606360)	2118.74 (1610.98-2696.49)	0.94 (0.53-1.36)
Puerto Rico	90296 (67783-115499)	2514.11 (1887.97-3218.16)	177540 (134026-225041)	2710.61 (2031.85-3442.83)	0.25 (0.24-0.26)
Qatar	2950 (2111-3839)	1949.06 (1459.21-2516.05)	30974 (22251-40915)	2106.74 (1602.81-2679.86)	0.19 (0.16-0.22)
Republic of Korea	743428 (556883-951933)	2446.09 (1843.45-3115.15)	2664786 (2017863-3443010)	2819.94 (2145.93-3614.74)	0.43 (0.27-0.59)
Republic of Moldova	112425 (83259-143599)	2545.05 (1897.8-3232.71)	186236 (139222-234284)	3181.54 (2376.49-3975.86)	0.95 (0.8-1.1)
Romania	659964 (488871-849227)	2348.82 (1751.3-2990.4)	944327 (714971-1211181)	2667.77 (2014.45-3430.86)	0.52 (0.47-0.57)
Russian Federation	8057425 (6021009-10182507)	4480.36 (3352.88-5663.38)	10135431 (7591157-12850308)	4306.9 (3233.69-5456.37)	0.2 (0.08-0.31)
Rwanda	25655 (19152-33800)	942.39 (698.54-1239.08)	75124 (55866-96688)	1180.46 (885.05-1517.38)	0.76 (0.73-0.8)
Saint Kitts and Nevis	828 (629-1058)	2347.34 (1782.72-2982.75)	1925 (1436-2490)	2616.07 (1979.08-3336.21)	0.35 (0.33-0.36)
Saint Lucia	1610 (1208-2059)	1876.93 (1406.48-2398.73)	5848 (4463-7508)	2388.22 (1831.29-3060.91)	0.68 (0.6-0.77)
Saint Vincent and the Grenadines	1368 (1033-1743)	1969.99 (1490.86-2506.87)	3332 (2504-4261)	2297.74 (1735.28-2914.67)	0.48 (0.46-0.51)
Samoa	1487 (1118-1910)	1756.59 (1328.95-2239.81)	3374 (2538-4366)	2299.94 (1734.19-2968.15)	1.07 (0.98-1.16)
San Marino	723 (547-918)	2150.84 (1635.15-2736)	1498 (1121-1925)	2215.67 (1672.32-2834.71)	0.08 (0.08-0.09)
Sao Tome and Principe	987 (738-1270)	1546.48 (1161.05-1975.47)	2841 (2113-3670)	2420.65 (1806.16-3141.14)	1.57 (1.47-1.66)
Saudi Arabia	104097 (78089-132255)	1692.39 (1284.07-2161.78)	517079 (382958-664364)	2160.13 (1630.65-2770.11)	-0.25 (-0.62-0.12)
Senegal	40294 (29918-52261)	1258.68 (936.65-1623.88)	130716 (98949-167575)	1653.27 (1249.62-2134.49)	0.83 (0.79-0.86)
Serbia	265848 (197932-347761)	2305.03 (1746.45-2975.87)	443441 (332039-563712)	2832.6 (2122.64-3591.89)	0.77 (0.74-0.81)
Seychelles	999 (743-1270)	1792.65 (1338.19-2281.98)	3038 (2285-3894)	2498.74 (1885.31-3186.44)	1.01 (0.88-1.14)
Sierra Leone	21158 (15980-27442)	1054.42 (795.88-1364.99)	58356 (43518-74916)	1519.56 (1128.71-1964.83)	1.24 (1.14-1.35)
Singapore	69404 (52504-88284)	3035 (2290.35-3874.42)	259980 (192679-331448)	2959.94 (2196.13-3762.84)	-0.09 (-0.09--0.08)
Slovakia	181740 (134544-231549)	3077.14 (2281.1-3916.99)	317884 (235924-405064)	3443.03 (2562.89-4366.55)	0.36 (0.31-0.42)
Slovenia	76147 (57197-97209)	3094.92 (2330.11-3930.8)	135754 (101828-171465)	3307.8 (2476.42-4188.99)	0.19 (0.13-0.24)
Solomon Islands	1990 (1477-2565)	1460.04 (1091.76-1866.42)	6909 (5117-8908)	1955.76 (1453.48-2517.43)	1.01 (0.95-1.06)
Somalia	26698 (19619-34348)	1112.59 (839.9-1426.86)	75276 (54593-98075)	1232.26 (927.39-1602.5)	0.41 (0.36-0.46)
South Africa	556886 (420329-714871)	2712.78 (2055.97-3472.66)	1404184 (1057241-1789366)	2998.82 (2269.19-3822.79)	0.36 (0.32-0.4)
South Sudan	23592 (17546-31143)	951.24 (715.51-1253.96)	43186 (32076-56029)	1074.06 (806.28-1394.15)	0.48 (0.42-0.53)
Spain	1045459 (780021-1347412)	1968.29 (1473.14-2517.8)	1957295 (1479507-2496406)	2174.21 (1639.8-2762.32)	0.47 (0.39-0.56)
Sri Lanka	151267 (114001-193343)	1395.75 (1049.11-1784.97)	541859 (401700-701706)	1976.4 (1475.05-2540.48)	1.08 (1.03-1.14)
Sudan	91184 (68051-118735)	992.99 (750.01-1289.4)	314689 (234847-403484)	1525.73 (1155.94-1958.72)	1.47 (1.34-1.6)
Suriname	6461 (4873-8245)	2471.88 (1871.79-3157.61)	17277 (12940-22227)	2654.01 (2001.22-3392.33)	0.27 (0.25-0.29)
Sweden	283303 (203175-376338)	2009.61 (1440.66-2674.74)	405288 (285593-535721)	2070.67 (1449.12-2743.85)	0.79 (-0.29-1.87)
Switzerland	216672 (162863-277559)	2191.03 (1652.91-2809.98)	365042 (275963-464398)	2190.31 (1664.68-2787.42)	-0.01 (-0.02-0)
Syrian Arab Republic	71478 (53430-92134)	1344.55 (1015.3-1745.28)	275656 (203807-354365)	1928.45 (1456.81-2457.24)	1.37 (1.28-1.46)
Taiwan	276696 (206061-357579)	1727.76 (1293.99-2228.22)	939845 (694689-1216343)	2225.64 (1655.14-2858.65)	0.81 (0.77-0.85)
Tajikistan	67377 (50261-86617)	2476.32 (1852.83-3174.5)	184590 (136064-237004)	2968.66 (2218.54-3814.42)	0.68 (0.54-0.82)
Thailand	417073 (309847-535550)	1168.53 (872.3-1501.59)	1915268 (1440167-2435932)	1730.44 (1309.02-2193)	1.26 (1.23-1.29)
Timor-Leste	2822 (2055-3724)	998.21 (738.44-1313.29)	14683 (10903-18732)	1717.41 (1277.81-2188.1)	2.03 (1.86-2.19)
Togo	14784 (10998-18923)	1197.74 (894.05-1550.02)	66411 (49684-85961)	1678.78 (1254.86-2151.71)	1.1 (1.01-1.19)
Tokelau	24 (17-30)	1776.4 (1327-2283.89)	35 (27-45)	2382.23 (1796.69-3062.76)	1.06 (1.01-1.11)
Tonga	932 (695-1189)	1675.97 (1263.38-2129.61)	1659 (1239-2127)	2050.72 (1534.86-2636.58)	0.64 (0.63-0.66)
Trinidad and Tobago	19623 (14854-24925)	2345.11 (1783.62-2984.3)	50056 (37895-64624)	2568.97 (1947.7-3294.03)	0.31 (0.28-0.33)
Tunisia	80095 (60302-102538)	1587.36 (1198.7-2031.87)	292023 (221156-372746)	2142.48 (1625.1-2723.89)	0.97 (0.92-1.03)
Turkmenistan	53533 (39492-68552)	2833.27 (2101.93-3609.05)	161814 (120137-207614)	3864.02 (2888.84-4910.67)	1.13 (1.01-1.25)
Tuvalu	118 (88-152)	1767.88 (1327.45-2255.29)	251 (187-324)	2374.37 (1790.53-3054.66)	0.98 (0.93-1.03)
Türkiye	431136 (322656-558034)	1233.26 (927.24-1601.13)	1821244 (1358367-2327392)	1901.17 (1425.89-2427.1)	1.41 (0.97-1.85)
Uganda	65421 (49131-84230)	1036.25 (777.93-1335.43)	199588 (149120-255647)	1338.23 (1004.68-1718.94)	0.74 (0.7-0.78)
Ukraine	2345079 (1764889-2985801)	3295.95 (2495.53-4192.92)	2915080 (2190399-3668562)	3846.13 (2887.36-4842.76)	0.54 (0.5-0.57)
United Arab Emirates	10433 (7499-13567)	1847.03 (1383.98-2371.02)	141986 (101628-186041)	1854.41 (1389.37-2374.87)	-0.02 (-0.1-0.07)
United Kingdom	1950955 (1468148-2488066)	2275.82 (1723.07-2904.04)	2915869 (2190828-3715954)	2422.04 (1831.79-3092.64)	-0.32 (-0.7-0.06)
United Republic of Tanzania	155832 (115867-199546)	1446.52 (1077.05-1853.62)	394601 (295659-503233)	1507.83 (1125.55-1933.83)	-0.41 (-0.62--0.2)
United States of America	9119140 (6913188-11595899)	2962.88 (2241.48-3779.45)	17926585 (13470650-23058001)	3181.7 (2397.55-4084.27)	0.26 (-0.08-0.61)
United States Virgin Islands	2098 (1578-2662)	2387.91 (1813.39-3035.68)	4617 (3402-5912)	2639.16 (1966.06-3361.85)	0.32 (0.29-0.34)
Uruguay	92080 (69264-119768)	2404.47 (1818.34-3099.08)	128608 (96584-165161)	2462.34 (1851.46-3163.77)	0.09 (0.05-0.13)
Uzbekistan	346715 (257482-443513)	3035.45 (2258.18-3881.17)	1045527 (778107-1338671)	3792.55 (2840.61-4848.35)	0.67 (0.58-0.75)
Vanuatu	632 (468-816)	1031.25 (764-1342)	2331 (1748-3002)	1330.68 (996.12-1711.5)	0.8 (0.76-0.83)
Venezuela (Bolivarian Republic of)	217325 (161112-274154)	2208.64 (1634.61-2803.84)	768864 (574339-986455)	2492.81 (1863.67-3186.05)	-0.07 (-0.31-0.17)
Viet Nam	388323 (289948-506981)	987.62 (738.85-1284.99)	1592438 (1193549-2054294)	1567.46 (1185.22-2019.38)	1.57 (1.53-1.61)
Yemen	44593 (32855-57906)	932.09 (697.26-1210.62)	221099 (164845-285367)	1503.61 (1136.31-1927.1)	1.92 (1.77-2.08)
Zambia	43808 (32816-56129)	1524.39 (1147.43-1955.76)	114592 (85560-146143)	1605.42 (1208.79-2056.05)	0.23 (0.05-0.41)
Zimbabwe	51146 (38324-66203)	1274.52 (956.57-1638.92)	96564 (72439-123883)	1386.58 (1036.47-1770.78)	-0.01 (-0.11-0.1)
