# Supplementary material for: The global burden of osteoarthritis hand: lessons from the Global Burden of Disease Study 1990–2021
Source: Front Med (Lausanne). 2025 Jul 31;12:1616132. doi: 10.3389/fmed.2025.1616132 (PMC12350485; doi:10.3389/fmed.2025.1616132)
Supplement: Supplementary file 3 [file Data_Sheet_3.CSV]

	Number of DALYs (95% UI) in 1990	The age-standardized DALYs rate/100000 (95% UI) in 1990	Number of DALYs (95% UI) in 2021	The age-standardized DALYs rate/100000 (95% UI) in 2021	EAPC (95% CI)
Global	2432664 (1103100-5033222)	61.67 (27.93-127.04)	6167308 (2803411-12737380)	70.94 (32.23-146.27)	0.52 (0.45-0.6)
Sex
Female	1631262 (740408-3368486)	77.04 (35.02-158.66)	4092705 (1859973-8435099)	89.06 (40.44-183.79)	0.62 (0.52-0.73)
Male	801402 (360859-1654631)	43.54 (19.69-89.85)	2074603 (936530-4290248)	50.62 (22.9-104.16)	0.38 (0.29-0.48)
Age
30-34 years	5702 (1775-13570)	1.48 (0.46-3.52)	10399 (3166-24755)	1.72 (0.52-4.1)	0.64 (0.56-0.73)
35-39 years	37529 (13522-85654)	10.65 (3.84-24.32)	71748 (26034-163239)	12.79 (4.64-29.1)	0.65 (0.57-0.74)
40-44 years	94787 (33739-213383)	33.09 (11.78-74.48)	199091 (71637-449314)	39.8 (14.32-89.82)	0.63 (0.55-0.7)
45-49 years	159097 (64438-342037)	68.52 (27.75-147.31)	392443 (157385-839883)	82.88 (33.24-177.38)	0.64 (0.59-0.7)
50-54 years	263545 (112148-535798)	123.98 (52.76-252.06)	635001 (270154-1295289)	142.72 (60.72-291.13)	0.62 (0.52-0.72)
55-59 years	335298 (149614-678008)	181.05 (80.79-366.1)	851656 (379691-1724568)	215.21 (95.95-435.8)	0.69 (0.6-0.79)
60-64 years	396809 (175656-826889)	247.06 (109.37-514.85)	935027 (412210-1955426)	292.15 (128.8-610.98)	0.62 (0.52-0.71)
65-69 years	365576 (167909-771317)	295.75 (135.84-623.99)	939556 (431481-1984539)	340.61 (156.42-719.45)	0.49 (0.41-0.58)
70-74 years	282105 (128572-584758)	333.22 (151.87-690.7)	796397 (365855-1658892)	386.9 (177.74-805.92)	0.45 (0.38-0.52)
75-79 years	238526 (108644-482993)	387.5 (176.5-784.65)	550844 (249995-1116119)	417.67 (189.56-846.29)	0.36 (0.3-0.42)
80-84 years	152530 (71720-306418)	431.17 (202.74-866.18)	411370 (193210-829095)	469.69 (220.6-946.64)	0.32 (0.23-0.42)
85-89 years	72494 (34213-145566)	479.74 (226.41-963.31)	235850 (111692-473837)	515.84 (244.29-1036.35)	0.33 (0.23-0.44)
90-94 years	22719 (10872-45629)	530.18 (253.72-1064.8)	103125 (49379-207646)	576.46 (276.02-1160.72)	0.36 (0.26-0.47)
95+ years	5947 (2874-11874)	584.15 (282.28-1166.35)	34802 (16845-69187)	638.53 (309.06-1269.41)	0.37 (0.24-0.5)
SDI region
High-middle SDI	729499 (330425-1510785)	73.24 (33.1-150.91)	1504231 (681106-3086732)	75.73 (34.23-155.5)	0.23 (0.12-0.33)
High SDI	873762 (395148-1805554)	80.59 (36.42-166.55)	1733767 (794901-3579146)	88.47 (40.04-182.48)	0.44 (0.25-0.62)
Low-middle SDI	259729 (117992-536959)	42.73 (19.46-87.5)	835319 (379257-1727267)	57.33 (26.08-117.82)	0.94 (0.87-1.02)
Low SDI	82188 (37140-168636)	36.6 (16.66-74.76)	244467 (110057-501632)	47.39 (21.53-96.52)	0.84 (0.78-0.89)
Middle SDI	484245 (217989-1002423)	46.88 (21.16-96.37)	1843413 (837552-3833754)	66.85 (30.36-138.2)	1.16 (1.11-1.22)
GBD region
Advanced Health System	1404226 (635209-2903556)	86.95 (39.38-180.03)	2465289 (1127384-5077321)	92.11 (41.62-190.16)	0.37 (0.23-0.52)
Africa	135718 (61093-281499)	47.91 (21.68-98.44)	407929 (183294-847379)	60.18 (27.36-123.7)	0.76 (0.71-0.8)
African Region	108414 (48845-224892)	48.86 (22.08-100.32)	324141 (145513-671632)	61.6 (27.96-126.38)	0.8 (0.75-0.85)
America	500625 (225486-1033783)	82.97 (37.45-171.3)	1202432 (546614-2472850)	90.2 (40.84-185.59)	0.28 (0.09-0.47)
Andean Latin America	14393 (6422-29713)	69.28 (31.12-143.12)	46954 (21154-96898)	78.39 (35.36-161.83)	0.32 (0.23-0.41)
Asia	893996 (402606-1843408)	44.58 (20.21-91.45)	3197459 (1454798-6594292)	62.23 (28.22-127.76)	1.16 (1.09-1.23)
Australasia	17629 (7969-36724)	76.51 (34.63-159.12)	40159 (18404-82048)	80.16 (36.63-164.17)	0.15 (0.14-0.16)
Basic Health System	645937 (290871-1332189)	44.03 (19.96-90.28)	2363605 (1072906-4881494)	61.52 (27.81-126.38)	1.06 (0.97-1.16)
Caribbean	16702 (7515-34539)	64.42 (29.1-133.16)	39773 (18005-81732)	73.51 (33.34-151.03)	0.43 (0.43-0.44)
Central Africa	13180 (5959-27099)	45.89 (20.76-94.37)	35868 (15950-73302)	51.91 (23.29-106.27)	0.28 (0.13-0.44)
Central Asia	46359 (21095-95649)	98.69 (45.07-204.45)	106494 (48145-218424)	124.56 (56.74-255.76)	0.82 (0.74-0.9)
Central Europe	128092 (57765-267157)	85.68 (38.73-178.53)	212438 (96791-438141)	101.34 (45.77-209.29)	0.6 (0.56-0.64)
Central Latin America	57433 (26053-119199)	67.69 (30.56-140.42)	220197 (99047-457139)	86.18 (38.82-178.83)	0.86 (0.82-0.89)
Central Sub-Saharan Africa	13118 (5955-27259)	56.89 (25.75-117.59)	36641 (16238-75516)	63.47 (28.56-130.24)	0.27 (0.14-0.4)
Commonwealth High Income	111562 (50423-231884)	77.02 (34.73-160.19)	205463 (93960-423013)	81.5 (36.89-169.2)	-0.08 (-0.28-0.12)
Commonwealth Low Income	35749 (16159-73615)	40.88 (18.62-84.2)	129359 (58394-266707)	54.82 (24.89-112.67)	0.89 (0.82-0.96)
Commonwealth Middle Income	302418 (137585-627628)	48.27 (21.93-98.71)	1060172 (482953-2206719)	66.76 (30.51-137.61)	1.1 (1.04-1.15)
East Asia	272734 (122390-560032)	32.07 (14.45-65.35)	1149005 (518761-2355866)	51.54 (23.31-105.56)	1.54 (1.37-1.72)
East Asia & Pacific - WB	560206 (250983-1150868)	42.55 (19.27-87.21)	1993049 (901636-4083005)	59.51 (26.9-121.82)	1.21 (1.1-1.31)
Eastern Africa	28041 (12628-57874)	40.36 (18.37-82.5)	98293 (43987-204524)	59.56 (27.1-122.6)	1.3 (1.27-1.32)
Eastern Europe	358281 (162809-742306)	128.46 (58.29-266.89)	452829 (207134-937723)	131.95 (59.8-273.98)	0.34 (0.26-0.43)
Eastern Mediterranean Region	85836 (38782-177554)	46.98 (21.44-96.33)	294744 (132394-613150)	61.33 (27.87-126.76)	0.79 (0.71-0.87)
Eastern Sub-Saharan Africa	30176 (13573-62352)	40.53 (18.44-82.97)	100560 (45269-208799)	58 (26.43-118.99)	1.2 (1.17-1.22)
Europe	895973 (406420-1852506)	87.42 (39.75-180.99)	1347250 (613769-2783421)	90.28 (40.67-186.68)	0.21 (0.17-0.25)
Europe & Central Asia - WB	925949 (419676-1915478)	87.78 (39.89-181.84)	1421561 (647385-2937333)	91.73 (41.32-189.72)	0.24 (0.2-0.28)
European Region	930927 (421924-1925675)	87.67 (39.84-181.6)	1433599 (652775-2961944)	91.58 (41.25-189.38)	0.23 (0.2-0.27)
High-income Asia Pacific	165818 (74926-342235)	81.25 (36.77-167.41)	401678 (184325-828173)	97.36 (43.91-200.7)	1.17 (0.6-1.74)
High-income North America	316088 (143694-656275)	93.41 (42.33-193.06)	618149 (283910-1272524)	98.44 (44.89-202.11)	0.2 (-0.11-0.51)
Latin America & Caribbean - WB	187541 (84682-386392)	69.62 (31.43-143.42)	590109 (266107-1217358)	82.71 (37.32-170.6)	0.58 (0.55-0.6)
Limited Health System	356932 (162228-739729)	45.02 (20.47-92.27)	1275954 (580506-2656736)	63.45 (28.99-130.8)	1.16 (1.11-1.22)
Middle East & North Africa - WB	61733 (27763-128856)	49.29 (22.32-101.83)	229815 (103808-473820)	62.58 (28.44-129.02)	0.58 (0.5-0.66)
Minimal Health System	22327 (10080-45652)	37 (16.7-75.94)	56348 (25112-115760)	43.77 (19.82-89.35)	0.49 (0.38-0.59)
North Africa and Middle East	76926 (34610-160047)	44.77 (20.34-92.26)	292278 (132101-603580)	60.67 (27.5-125.06)	0.92 (0.77-1.07)
North America	316105 (143702-656310)	93.41 (42.33-193.06)	618190 (283929-1272605)	98.44 (44.89-202.11)	0.2 (-0.11-0.51)
Northern Africa	29778 (13376-62248)	47.22 (21.32-97.77)	97073 (43688-200213)	59.32 (27.1-122.26)	0.63 (0.59-0.67)
Oceania	1249 (558-2564)	42.23 (18.96-86.39)	4061 (1854-8393)	52.48 (24.12-108.67)	0.74 (0.72-0.75)
Region of the Americas	500625 (225486-1033783)	82.97 (37.45-171.3)	1202432 (546614-2472850)	90.2 (40.84-185.59)	0.28 (0.09-0.47)
South-East Asia Region	311222 (141329-645982)	44.06 (20.03-90.36)	1176032 (535237-2442990)	63.65 (29.05-131.09)	1.22 (1.16-1.27)
South Asia	263249 (120081-546545)	45.54 (20.72-93.37)	972774 (443035-2023503)	64.97 (29.67-133.96)	1.19 (1.13-1.24)
South Asia - WB	270165 (123171-560612)	45.32 (20.62-92.92)	993783 (452606-2067461)	64.73 (29.58-133.5)	1.19 (1.13-1.25)
Southeast Asia	107519 (48418-221282)	42.11 (19.15-86.23)	414456 (185664-863310)	61.08 (27.51-126.06)	1.16 (1.13-1.18)
Southern Africa	28530 (12835-59643)	65.45 (29.55-135.34)	74001 (33371-152654)	76.42 (34.82-156.72)	0.53 (0.5-0.56)
Southern Latin America	35828 (16107-72960)	77.42 (34.87-157.48)	68788 (31239-139465)	80.38 (36.4-162.73)	0.11 (0.1-0.12)
Southern Sub-Saharan Africa	20541 (9197-42783)	76.06 (34.38-157.08)	50538 (22766-103810)	86.29 (39.21-176.31)	0.44 (0.4-0.49)
Sub-Saharan Africa - WB	106266 (47946-219986)	48.07 (21.75-98.56)	311611 (139697-646249)	60.53 (27.46-124.19)	0.8 (0.74-0.86)
Tropical Latin America	63806 (28642-131679)	68.99 (31.24-141.73)	215860 (97997-443703)	82.89 (37.63-170.39)	0.6 (0.57-0.62)
Western Africa	36188 (16272-74651)	45.68 (20.63-93.45)	102695 (46043-213314)	56.07 (25.37-115.13)	0.82 (0.68-0.97)
Western Europe	387623 (176527-796017)	69.85 (31.79-143.58)	610940 (279171-1250700)	72.55 (32.74-148.85)	0.11 (0.08-0.15)
Western Pacific Region	480274 (215192-987482)	42.6 (19.28-87.36)	1693929 (765961-3461698)	59.13 (26.74-120.9)	1.2 (1.08-1.33)
Western Sub-Saharan Africa	39102 (17564-80596)	44.67 (20.17-91.38)	112737 (50468-233694)	55.13 (24.92-113.11)	0.82 (0.68-0.96)
Country
Afghanistan	2000 (904-3995)	28.65 (13.13-57.17)	3544 (1570-7173)	34.47 (15.72-69.39)	0.59 (0.49-0.68)
Albania	979 (443-2017)	46.9 (21.32-97.21)	2800 (1285-5732)	65.3 (30.12-133.66)	1.32 (1.24-1.41)
Algeria	5925 (2640-12393)	46.97 (20.91-97.44)	25050 (11297-51828)	66.15 (29.97-136.69)	1.1 (1.02-1.18)
American Samoa	17 (8-36)	72.97 (33.14-150.93)	40 (18-81)	78.71 (36.09-159.92)	0.25 (0.24-0.26)
Andorra	39 (18-82)	67.62 (30.57-141.05)	107 (49-217)	69.75 (31.87-140.91)	0.11 (0.1-0.12)
Angola	3317 (1503-6970)	81.43 (37.31-170.88)	11603 (5160-23976)	91.24 (41.58-188.44)	0.38 (0.37-0.4)
Antigua and Barbuda	41 (19-85)	81.13 (36.9-167.16)	95 (43-197)	85.95 (38.8-177.46)	0.16 (0.14-0.18)
Argentina	26071 (11787-53274)	80.64 (36.47-164.54)	45259 (20526-91709)	82.5 (37.36-166.63)	0.05 (0.04-0.07)
Armenia	2320 (1040-4829)	83.4 (37.71-174.62)	5166 (2305-10536)	118.88 (53.7-242.06)	1.38 (1.27-1.48)
Australia	14618 (6570-30501)	76.11 (34.2-158.45)	33345 (15315-67919)	79.43 (36.28-162.42)	0.14 (0.13-0.15)
Austria	7626 (3464-15851)	67.88 (30.56-141.56)	11649 (5275-23725)	69.75 (31.56-143.09)	0.08 (0.07-0.09)
Azerbaijan	5559 (2499-11507)	109.94 (49.62-227.25)	13546 (6053-27838)	122.97 (55.25-253.85)	0.52 (0.35-0.7)
Bahamas	128 (59-264)	82.06 (37.34-168.36)	370 (168-757)	86.55 (39.35-177.19)	0.17 (0.15-0.19)
Bahrain	136 (59-287)	67.99 (30.87-142.42)	805 (348-1664)	69.08 (31.49-141.45)	0.04 (0.02-0.06)
Bangladesh	19386 (8768-39496)	41.08 (18.71-83.87)	78818 (35627-161643)	56 (25.39-114.82)	1.04 (0.91-1.17)
Barbados	214 (97-446)	78.78 (35.52-163.42)	437 (198-899)	86.48 (39.25-178)	0.32 (0.28-0.36)
Belarus	13640 (6247-27453)	105.21 (48.23-212.24)	20042 (9107-41114)	128.04 (58.22-262.5)	0.75 (0.71-0.79)
Belgium	10365 (4657-21083)	70.37 (31.43-143.3)	15121 (6889-30834)	71.53 (32.1-145.41)	0.05 (0.04-0.06)
Belize	54 (24-111)	58.55 (26.31-120.39)	232 (104-477)	74.05 (33.04-152.15)	0.69 (0.63-0.74)
Benin	764 (342-1578)	38.67 (17.27-79.79)	3061 (1376-6287)	57.16 (26.02-116.74)	1.27 (1.26-1.28)
Bermuda	53 (24-108)	83.65 (37.86-171.34)	113 (51-234)	87.52 (39.62-182.36)	0.16 (0.14-0.17)
Bhutan	89 (40-181)	37.09 (17-74.67)	295 (134-611)	48.37 (21.81-99.79)	0.8 (0.77-0.83)
Bolivia (Plurinational State of)	1885 (841-3881)	58.19 (26.07-119.89)	6595 (2991-13685)	70.43 (32.03-145.06)	0.61 (0.5-0.73)
Bosnia and Herzegovina	2731 (1246-5704)	64.51 (29.44-135.12)	5448 (2465-11350)	90.63 (40.81-189.32)	1.28 (1.11-1.45)
Botswana	329 (145-668)	58.47 (25.9-119.54)	1215 (543-2502)	78.69 (35.84-162.37)	0.87 (0.81-0.94)
Brazil	62165 (27903-128177)	68.89 (31.21-141.52)	211549 (96098-434839)	83.12 (37.73-170.87)	0.61 (0.59-0.63)
Brunei Darussalam	96 (43-203)	89.63 (40.34-187.14)	361 (162-756)	94.62 (42.7-197.42)	0.17 (0.15-0.19)
Bulgaria	10847 (4927-22291)	87.25 (39.63-179.6)	14080 (6420-29168)	105.44 (47.63-218.47)	0.67 (0.62-0.73)
Burkina Faso	1196 (543-2437)	27.98 (12.77-56.72)	2959 (1322-6100)	31.69 (14.34-64.31)	0.4 (0.37-0.43)
Burundi	852 (383-1722)	37.31 (17.07-74.91)	1988 (893-4028)	39.6 (17.91-80.92)	0.28 (0.22-0.35)
Cabo Verde	85 (38-174)	38.33 (17.13-77.74)	275 (125-563)	60.21 (27.46-123.44)	1.63 (1.58-1.69)
Cambodia	1230 (549-2475)	27.7 (12.54-55.46)	5565 (2498-11410)	44.05 (20.06-90.95)	1.63 (1.58-1.68)
Cameroon	1608 (722-3321)	35.85 (16.39-73.36)	6691 (2985-13610)	51.07 (23-103.65)	1.1 (1.01-1.18)
Canada	27574 (12506-58093)	86.68 (39.38-182.65)	59431 (26893-123357)	87.93 (39.63-182.2)	0.05 (0.04-0.06)
Central African Republic	528 (236-1081)	46.3 (20.93-93.63)	1098 (490-2226)	48.21 (21.76-98.08)	0.05 (-0.01-0.11)
Chad	886 (396-1814)	32 (14.51-65.1)	2059 (913-4164)	34.73 (15.84-70.1)	0.24 (0.18-0.31)
Chile	6809 (3054-14020)	67.27 (30.16-138.33)	19446 (8790-39837)	76.16 (34.48-156.47)	0.39 (0.37-0.41)
China	258193 (115933-529267)	31.57 (14.24-64.34)	1103886 (498573-2263514)	51.26 (23.2-104.96)	1.58 (1.4-1.77)
Colombia	11671 (5325-24312)	64.58 (29.52-135.05)	44559 (20076-93113)	80.05 (36.06-167.27)	0.81 (0.76-0.86)
Comoros	73 (33-150)	37.21 (16.91-75.74)	264 (118-541)	52.4 (23.73-106.79)	1.24 (1.17-1.31)
Congo	719 (323-1481)	67.03 (30.11-137.9)	2262 (1011-4655)	77.57 (34.97-159.58)	0.43 (0.37-0.5)
Cook Islands	9 (4-18)	67.68 (30.4-139.31)	21 (9-43)	79.69 (35.97-163.96)	0.53 (0.51-0.55)
Costa Rica	1116 (501-2253)	63.4 (28.65-128.13)	4297 (1950-8939)	77.51 (35.23-161.33)	0.67 (0.64-0.7)
Croatia	5590 (2476-11433)	89.61 (39.85-183.97)	8218 (3725-16948)	100.02 (45-203.99)	0.44 (0.42-0.47)
Cuba	6396 (2880-13108)	62.83 (28.37-128.74)	14109 (6385-28825)	72.97 (33.09-150.02)	0.48 (0.46-0.51)
Cyprus	508 (227-1051)	62.31 (27.9-128.64)	1417 (637-2933)	70.56 (31.65-146.09)	0.39 (0.33-0.44)
Czechia	13706 (6201-28936)	101.61 (45.71-214.47)	21487 (9837-44422)	108.51 (49.43-224.08)	0.19 (0.15-0.23)
C?te d'Ivoire	1571 (690-3194)	38.15 (17.22-78.18)	6032 (2704-12394)	51.07 (22.88-104.24)	0.88 (0.82-0.95)
Democratic People's Republic of Korea	5557 (2498-11407)	34.2 (15.67-70.25)	14989 (6793-31073)	44.95 (20.51-93.19)	0.87 (0.82-0.91)
Democratic Republic of the Congo	8177 (3719-16915)	51.07 (23.18-105.59)	20467 (9075-41879)	53.95 (24.27-110.68)	0 (-0.22-0.21)
Denmark	6677 (3024-13661)	88.32 (39.57-181.81)	7553 (3445-15550)	70.05 (31.77-144.41)	-0.42 (-0.54--0.29)
Djibouti	60 (27-122)	42.07 (19.12-85.51)	444 (196-923)	63.56 (28.95-131)	1.61 (1.47-1.75)
Dominica	35 (16-72)	61.41 (28.01-125.84)	62 (28-127)	73.21 (33.13-149.61)	0.58 (0.53-0.63)
Dominican Republic	2629 (1181-5555)	69.77 (31.66-146.98)	7966 (3603-16222)	78.78 (35.65-160.41)	0.38 (0.36-0.39)
Ecuador	3608 (1626-7523)	67.21 (30.38-139.81)	12682 (5721-26527)	76.77 (34.7-160.32)	0.41 (0.38-0.45)
Egypt	11908 (5296-24362)	41.99 (19.05-85.63)	37329 (16729-76190)	53.92 (24.46-110.13)	0.63 (0.57-0.69)
El Salvador	1852 (840-3841)	62.03 (28.08-128.26)	4670 (2129-9559)	76.32 (34.76-156.37)	0.74 (0.72-0.77)
Equatorial Guinea	73 (33-149)	37.76 (17.09-77.57)	424 (190-894)	78.12 (35.63-162.3)	2.82 (2.63-3.01)
Eritrea	385 (167-770)	34.47 (15.66-69.56)	1336 (596-2774)	46.82 (21.34-96.52)	1.02 (1-1.05)
Estonia	2350 (1068-4774)	115.34 (52.13-234.71)	3258 (1503-6651)	135.81 (62.41-278.87)	0.51 (0.43-0.59)
Eswatini	141 (63-285)	48.75 (21.97-98.3)	401 (185-814)	70.21 (32.43-143.47)	1.18 (1.14-1.23)
Ethiopia	8545 (3853-17624)	43.95 (20.07-89.76)	36196 (16346-75424)	81.04 (36.91-166.92)	2.34 (2.24-2.43)
Fiji	212 (94-436)	57.3 (25.78-117.63)	598 (270-1201)	74.61 (33.75-150.81)	0.92 (0.87-0.96)
Finland	4533 (2072-9295)	65.61 (29.93-133.64)	7721 (3515-15931)	69.47 (31.32-142.78)	0.18 (0.17-0.2)
France	54416 (24916-113671)	69.15 (31.44-144.99)	88292 (40355-181365)	71.06 (32.41-145.56)	0.08 (0.07-0.09)
Gabon	304 (137-631)	53.81 (24.39-111.38)	786 (353-1597)	71.59 (32.36-145.94)	0.89 (0.85-0.92)
Gambia	144 (64-294)	41.19 (18.63-84.06)	622 (279-1284)	62.08 (28.21-127.35)	1.4 (1.36-1.43)
Georgia	5841 (2656-11778)	92.34 (42.12-187.23)	6275 (2872-12757)	106.5 (48.65-216.51)	0.34 (0.17-0.5)
Germany	85805 (39004-172769)	70.25 (31.78-141.31)	123462 (56291-249264)	71.21 (32.43-145.03)	-0.1 (-0.15--0.05)
Ghana	4990 (2240-10402)	77.29 (34.85-159.26)	12009 (5345-24519)	68.6 (30.85-138.95)	-0.2 (-0.64-0.24)
Greece	8122 (3692-16605)	54.38 (24.56-111.23)	13522 (6209-27790)	64.14 (29.24-132.4)	2.09 (1.5-2.69)
Greenland	28 (13-57)	78.39 (35.63-158.45)	62 (28-131)	84.38 (37.62-176.18)	0.25 (0.23-0.27)
Grenada	45 (21-93)	65.22 (29.87-135.14)	91 (41-188)	77.85 (35.07-160.38)	0.54 (0.47-0.6)
Guam	58 (26-120)	72.29 (32.25-149.63)	175 (79-362)	82.05 (37.01-170.47)	0.41 (0.37-0.44)
Guatemala	1912 (853-3897)	53.49 (24.26-108.24)	7129 (3266-14775)	63.69 (29.29-131.49)	0.54 (0.52-0.56)
Guinea	1008 (455-2101)	30.67 (13.89-63.64)	2188 (970-4447)	38.35 (17.41-78.39)	0.67 (0.62-0.72)
Guinea-Bissau	137 (62-281)	35.03 (15.97-71.28)	334 (148-689)	44.86 (20.22-91.43)	0.78 (0.72-0.84)
Guyana	233 (104-476)	60.52 (27.46-123.45)	503 (229-1051)	75.32 (34.42-156.95)	0.71 (0.67-0.75)
Haiti	1274 (577-2599)	39.53 (18.2-80.27)	3918 (1733-8073)	52.08 (23.46-107.09)	0.94 (0.93-0.96)
Honduras	1160 (516-2353)	55.83 (24.87-113.32)	4258 (1928-8788)	65.02 (29.56-133.84)	0.53 (0.48-0.57)
Hungary	14010 (6333-29471)	96.71 (43.52-204.2)	19896 (9064-40660)	109.47 (49.67-224.32)	0.34 (0.27-0.42)
Iceland	222 (99-464)	81 (36.37-170.43)	422 (192-862)	78.63 (35.56-161.7)	-0.1 (-0.27-0.08)
India	213147 (96980-443210)	45.93 (20.87-94.03)	801114 (365384-1663465)	66.43 (30.37-136.72)	1.25 (1.19-1.3)
Indonesia	43783 (19749-90206)	44.76 (20.32-91.12)	163432 (72904-339657)	65.32 (29.48-134.05)	1.14 (1.08-1.19)
Iran (Islamic Republic of)	13795 (6191-28866)	52.47 (23.8-107.86)	54436 (24549-112241)	67.36 (30.47-138.19)	0.93 (0.59-1.27)
Iraq	4004 (1787-8352)	49.92 (22.4-103.34)	14996 (6758-30787)	58.57 (26.45-119.48)	0.31 (0.24-0.38)
Ireland	2536 (1144-5242)	64.41 (29.02-133.49)	5270 (2395-10882)	69.58 (31.47-144.05)	0.24 (0.2-0.27)
Israel	3257 (1489-6632)	69.39 (31.65-140.82)	8414 (3770-17250)	72.22 (32.18-148.46)	-1.36 (-1.94--0.78)
Italy	63149 (28719-129823)	73.18 (33.17-150.74)	101478 (46221-208512)	77.7 (35.17-159.63)	0.53 (0.27-0.79)
Jamaica	1108 (502-2280)	64.22 (29.1-132.34)	2285 (1034-4730)	73.27 (33.13-152.06)	0.41 (0.37-0.44)
Japan	139445 (63134-288027)	81.32 (36.77-167.69)	307394 (141484-629335)	99.47 (44.93-205.15)	1.41 (0.72-2.11)
Jordan	832 (374-1699)	58.59 (26.75-119.51)	5763 (2582-11941)	69.06 (31.47-142.52)	0.52 (0.47-0.56)
Kazakhstan	13689 (6244-28224)	107.86 (49.43-223.87)	26920 (12340-55507)	145.11 (66.91-299.88)	1.06 (0.98-1.14)
Kenya	4535 (2040-9382)	54.94 (24.84-112.22)	19024 (8560-39880)	80.16 (36.4-165.92)	1.28 (1.23-1.32)
Kiribati	24 (11-51)	65.68 (29.83-135.48)	54 (24-113)	72.18 (32.48-149.86)	0.19 (0.13-0.24)
Kuwait	450 (196-923)	64.19 (29.14-133.27)	2586 (1130-5316)	69.41 (31.59-140.61)	0.34 (0.3-0.37)
Kyrgyzstan	3014 (1369-6143)	101.39 (46.28-206.8)	6242 (2852-13030)	123.62 (56.85-257.73)	0.89 (0.72-1.06)
Lao People's Democratic Republic	633 (284-1282)	31.2 (14.03-63.36)	2186 (977-4484)	45.96 (20.74-93.38)	1.28 (1.19-1.36)
Latvia	3806 (1721-7744)	106.74 (48.28-218.07)	4662 (2120-9461)	130.21 (59.18-266)	0.73 (0.67-0.8)
Lebanon	1181 (529-2435)	52.97 (24.01-110.01)	4155 (1891-8455)	70.88 (32.2-144.58)	0.98 (0.93-1.04)
Lesotho	391 (179-809)	46.6 (21.34-96.06)	751 (336-1545)	69.59 (31.43-142.89)	1.5 (1.38-1.62)
Liberia	430 (192-877)	37.85 (17.11-76.95)	1157 (508-2412)	50.91 (22.87-105.69)	1.15 (1.08-1.23)
Libya	1093 (496-2284)	56.23 (25.56-116.99)	3916 (1740-8238)	67.49 (30.43-140.72)	0.57 (0.47-0.67)
Lithuania	4671 (2098-9546)	103.53 (46.32-212.11)	6741 (3087-13830)	128.53 (58.26-263.07)	0.83 (0.77-0.88)
Luxembourg	372 (169-757)	69.85 (31.58-141.45)	732 (333-1515)	71.37 (32.26-147.72)	0.05 (0.03-0.07)
Madagascar	1540 (688-3131)	30.59 (13.83-62.4)	4107 (1817-8326)	35.1 (15.92-70.9)	0.42 (0.39-0.45)
Malawi	1315 (589-2696)	34.41 (15.71-70.14)	3345 (1517-6805)	44.57 (20.44-91.72)	0.92 (0.86-0.98)
Malaysia	5324 (2375-10902)	56.03 (25.19-113.31)	21316 (9646-43973)	73.14 (33.21-150.23)	0.8 (0.73-0.86)
Maldives	55 (25-116)	59.05 (26.52-124.62)	284 (126-597)	76.88 (35.03-159.58)	0.69 (0.59-0.8)
Mali	1306 (583-2657)	32.82 (14.74-66.94)	3926 (1785-8130)	43.22 (19.69-89.18)	0.92 (0.88-0.95)
Malta	302 (138-618)	71.12 (32.36-145.24)	631 (283-1305)	72.17 (32.26-149.66)	0.03 (0.01-0.05)
Marshall Islands	11 (5-24)	69.96 (31.86-146.89)	30 (14-64)	80.76 (36.65-169.4)	0.46 (0.43-0.5)
Mauritania	386 (173-791)	39.03 (17.68-79.48)	1198 (532-2504)	53.97 (24.01-112.51)	1.05 (0.94-1.15)
Mauritius	463 (210-968)	63.13 (29-132.39)	1474 (672-3104)	78.38 (35.6-164.25)	0.7 (0.68-0.73)
Mexico	30983 (13960-64246)	71.37 (32.3-146.78)	123947 (55793-256271)	95.4 (43.12-197.09)	1.13 (1.03-1.23)
Micronesia (Federated States of)	28 (13-57)	58.45 (26.65-118.31)	58 (26-121)	74.66 (34-154.24)	0.84 (0.79-0.88)
Monaco	44 (20-92)	70.84 (32.13-146.53)	62 (28-126)	71.42 (32-145.43)	0.03 (0.02-0.04)
Mongolia	914 (413-1894)	87.94 (40-181.65)	3509 (1584-7226)	141.61 (64.16-292.87)	1.76 (1.67-1.86)
Montenegro	593 (269-1242)	93.38 (42.36-196.15)	1004 (455-2060)	103.94 (46.91-213.57)	0.44 (0.41-0.48)
Morocco	7893 (3559-16637)	54.86 (24.85-115.53)	20314 (9235-41750)	57.02 (25.79-116.68)	-0.08 (-0.22-0.07)
Mozambique	1952 (874-3957)	32.52 (14.75-65.97)	4847 (2187-9895)	42.74 (19.63-86.92)	0.89 (0.83-0.95)
Myanmar	8026 (3682-16422)	35.14 (16.14-71.67)	28728 (13004-58772)	57.24 (25.94-117.35)	1.77 (1.69-1.85)
Namibia	304 (135-622)	47.22 (21.11-95.88)	920 (413-1895)	64.99 (29.4-132.75)	0.93 (0.85-1.02)
Nauru	3 (1-6)	63.68 (28.88-132.32)	5 (2-10)	77.48 (35.02-158.41)	0.7 (0.63-0.77)
Nepal	2815 (1248-5704)	30.06 (13.58-61.11)	9587 (4339-19561)	40.81 (18.56-82.91)	0.94 (0.89-0.99)
Netherlands	14476 (6791-29891)	75.4 (35.27-156.32)	22970 (10374-47648)	70.82 (31.59-148.1)	-0.56 (-0.91--0.2)
New Zealand	3011 (1367-6269)	78.44 (35.54-163.47)	6815 (3116-14063)	84.14 (38.39-173.7)	0.22 (0.2-0.23)
Nicaragua	789 (353-1620)	50.6 (22.79-103.51)	3326 (1527-6820)	66.11 (30.44-135.23)	0.89 (0.88-0.9)
Niger	858 (382-1768)	30.95 (13.86-63.59)	2879 (1298-5862)	34.31 (15.55-70.73)	0.36 (0.32-0.4)
Nigeria	21263 (9575-43628)	48.53 (21.96-98.96)	59070 (26708-122508)	61.88 (28.05-127.07)	1.03 (0.88-1.19)
Niue	1 (1-3)	68.44 (31.05-145.02)	2 (1-4)	79.37 (36.17-166.06)	0.52 (0.49-0.54)
North Macedonia	1446 (650-2974)	75.3 (34.14-155.15)	3055 (1379-6280)	91.45 (41.19-187.63)	0.75 (0.7-0.8)
Northern Mariana Islands	14 (6-30)	73.32 (33.33-154.73)	44 (20-92)	78.46 (35.6-161.97)	0.18 (0.16-0.19)
Norway	4924 (2255-10145)	78.34 (35.68-161.46)	7600 (3477-15727)	81.8 (37.25-170.06)	0.39 (0.05-0.74)
Oman	432 (190-890)	59.46 (27.13-121.26)	1705 (742-3547)	69.72 (31.59-146.02)	0.47 (0.43-0.51)
Pakistan	27811 (12779-56956)	49.3 (22.65-100.37)	82959 (37260-171502)	65.74 (30.09-135.01)	0.87 (0.82-0.93)
Palau	7 (3-14)	68.37 (30.57-140.81)	19 (9-39)	78.54 (35.53-161.27)	0.45 (0.43-0.48)
Palestine	412 (187-849)	47.49 (21.53-97.39)	1811 (812-3775)	65.94 (29.82-136.34)	1.06 (1.02-1.09)
Panama	955 (432-1978)	63.47 (28.75-131.31)	3412 (1536-6957)	76.91 (34.6-157.02)	0.59 (0.57-0.61)
Papua New Guinea	618 (274-1274)	34.15 (15.4-69.65)	2366 (1083-4872)	44.71 (20.51-91.69)	0.89 (0.86-0.92)
Paraguay	1641 (744-3463)	73.22 (33.22-153.56)	4311 (1956-8962)	72.51 (33.01-150.4)	-0.07 (-0.29-0.15)
Peru	8900 (3979-18285)	73.18 (33.02-150.35)	27677 (12572-56446)	81.41 (37.01-166.06)	0.22 (0.1-0.34)
Philippines	16965 (7585-35243)	56.82 (25.75-116.56)	60488 (27258-126278)	71.84 (32.61-148.21)	0.6 (0.53-0.67)
Poland	38342 (17310-78801)	88.24 (40-180.88)	74838 (34196-154306)	109.61 (49.71-226.58)	0.76 (0.69-0.82)
Portugal	8456 (3813-17480)	61.86 (27.9-128.26)	14946 (6859-30586)	67.79 (30.63-140)	0.96 (0.54-1.38)
Puerto Rico	2901 (1301-6009)	80.76 (36.25-167.28)	5609 (2572-11571)	86.48 (39.14-180.34)	0.23 (0.22-0.24)
Qatar	97 (41-205)	61.76 (28.31-128.33)	1010 (428-2137)	66.08 (30-137.57)	0.16 (0.13-0.19)
Republic of Korea	24018 (10859-49103)	78.17 (35.53-160.23)	85470 (38699-175640)	90.51 (40.69-185.78)	0.45 (0.28-0.61)
Republic of Moldova	3595 (1591-7363)	81.09 (36.06-166.54)	5935 (2677-12344)	101.63 (46.07-211.69)	0.97 (0.81-1.12)
Romania	21086 (9564-43978)	74.87 (33.92-156.24)	30083 (13542-62071)	85.45 (38.52-177.95)	0.54 (0.49-0.59)
Russian Federation	255917 (116204-531286)	142.08 (64.45-294.4)	320066 (146649-664373)	136.34 (62.08-283.6)	0.2 (0.09-0.32)
Rwanda	823 (370-1658)	29.84 (13.39-60.56)	2410 (1076-4840)	37.42 (16.87-74.8)	0.79 (0.74-0.83)
Saint Kitts and Nevis	26 (12-54)	75 (33.97-154.06)	62 (28-128)	83.26 (37.91-172.52)	0.34 (0.32-0.35)
Saint Lucia	51 (23-105)	59.8 (27.17-121.96)	186 (84-386)	75.89 (34.27-157.87)	0.68 (0.59-0.77)
Saint Vincent and the Grenadines	44 (19-90)	63.02 (28.1-128.6)	106 (48-218)	73.07 (33.24-150.56)	0.47 (0.44-0.49)
Samoa	48 (22-98)	55.92 (25.33-114.21)	108 (49-221)	72.96 (32.84-149.86)	1.06 (0.97-1.15)
San Marino	23 (10-47)	69.16 (31.36-141.37)	48 (22-99)	71.22 (31.91-148.95)	0.08 (0.07-0.09)
Sao Tome and Principe	32 (14-65)	49.33 (22.51-101.6)	92 (41-191)	77.2 (34.75-159.76)	1.56 (1.47-1.66)
Saudi Arabia	3328 (1466-6881)	53.27 (24.31-109.38)	16664 (7250-34218)	67.97 (31-139.59)	-0.27 (-0.64-0.11)
Senegal	1287 (579-2641)	39.85 (18.03-81.21)	4176 (1884-8539)	52.38 (23.95-106.42)	0.83 (0.8-0.87)
Serbia	8532 (3877-17728)	73.6 (33.6-152.95)	14054 (6435-28746)	90.26 (41.11-183.69)	0.77 (0.74-0.81)
Seychelles	32 (15-65)	57.56 (26.07-116.7)	97 (44-201)	79.31 (36.08-164.85)	0.98 (0.85-1.11)
Sierra Leone	673 (300-1367)	33.34 (14.95-67.43)	1867 (826-3870)	48.17 (21.67-98.96)	1.26 (1.15-1.37)
Singapore	2259 (1015-4631)	98.06 (43.98-201.1)	8453 (3884-17711)	96.13 (44.18-200.81)	-0.07 (-0.07--0.06)
Slovakia	5768 (2603-11964)	97.66 (43.99-202.99)	10094 (4664-20771)	109.67 (50.34-226.14)	0.37 (0.32-0.43)
Slovenia	2412 (1094-5018)	98.01 (44.49-204.61)	4287 (1960-8822)	105.37 (47.65-216.9)	0.2 (0.14-0.25)
Solomon Islands	64 (29-133)	46.62 (21-95.64)	223 (98-463)	62.15 (27.92-129)	0.99 (0.94-1.05)
Somalia	860 (376-1760)	35.21 (15.78-72.08)	2423 (1063-4942)	38.94 (17.69-79.55)	0.41 (0.36-0.47)
South Africa	17728 (7961-37020)	85.85 (38.83-177.97)	44165 (19882-90416)	93.72 (42.62-191.06)	0.33 (0.28-0.37)
South Sudan	743 (330-1507)	29.65 (13.37-59.62)	1373 (617-2773)	33.57 (15.3-67.21)	0.49 (0.44-0.55)
Spain	33432 (14988-68718)	63.11 (28.17-129.78)	62216 (28017-128381)	69.75 (31.18-144.3)	0.48 (0.39-0.56)
Sri Lanka	4862 (2179-10009)	44.43 (20.07-90.85)	17181 (7763-35959)	62.49 (28.16-130.32)	1.06 (1.01-1.12)
Sudan	2916 (1331-5885)	31.49 (14.63-63.26)	10097 (4434-21194)	48.46 (21.74-101.33)	1.48 (1.35-1.6)
Suriname	208 (94-438)	79.34 (35.81-166.96)	549 (250-1142)	84.1 (38.38-174.62)	0.24 (0.22-0.26)
Sweden	9020 (4054-18304)	64.46 (29.01-130.43)	12847 (5697-26087)	66.4 (29.26-136.57)	0.79 (-0.29-1.87)
Switzerland	6876 (3128-14056)	69.9 (31.67-142.72)	11564 (5201-23797)	70.03 (31.36-144.27)	0 (-0.01-0.01)
Syrian Arab Republic	2296 (1027-4685)	42.82 (19.45-87.66)	8810 (3939-17984)	61.16 (27.36-123.64)	1.36 (1.27-1.45)
Taiwan	8984 (3980-18753)	55.68 (24.86-116.47)	30130 (13662-62348)	71.52 (32.33-147.33)	0.8 (0.75-0.84)
Tajikistan	2169 (984-4469)	79.42 (36.16-162.83)	5975 (2698-12348)	95.19 (42.98-197.24)	0.69 (0.55-0.83)
Thailand	13410 (5901-26849)	37.19 (16.69-75.22)	61136 (27232-125890)	55.23 (24.51-113.49)	1.28 (1.25-1.31)
Timor-Leste	91 (40-186)	31.59 (14.19-64.31)	468 (208-962)	54.41 (24.35-111.24)	2.05 (1.87-2.22)
Togo	475 (208-967)	38.04 (16.96-77.07)	2140 (950-4404)	53.41 (24.14-108.79)	1.11 (1.02-1.21)
Tokelau	1 (0-2)	56.64 (25.88-116.65)	1 (1-2)	75.44 (34.03-156.63)	1.05 (1-1.1)
Tonga	30 (14-61)	53.65 (24.35-108.9)	53 (24-109)	65.21 (29.3-135.27)	0.62 (0.6-0.64)
Trinidad and Tobago	628 (283-1306)	74.78 (33.76-155.32)	1589 (729-3290)	81.55 (37.23-168.99)	0.29 (0.27-0.32)
Tunisia	2574 (1164-5431)	50.62 (23.07-106.42)	9266 (4216-19126)	67.73 (30.8-139.53)	0.95 (0.89-1.01)
Turkmenistan	1723 (775-3514)	90.7 (41.19-185.76)	5222 (2326-10659)	123.93 (55.65-253.71)	1.14 (1.02-1.27)
Tuvalu	4 (2-8)	56.44 (25.81-115.48)	8 (4-16)	75.53 (34.19-154.9)	0.99 (0.93-1.04)
T��rkiye	13853 (6269-28255)	39.31 (17.92-79.74)	58037 (26203-119649)	60.39 (27.39-123.97)	1.39 (0.95-1.84)
Uganda	2086 (948-4208)	32.71 (14.94-66.13)	6407 (2833-13362)	42.47 (19.21-87.09)	0.77 (0.74-0.81)
Ukraine	74302 (33807-155660)	104.38 (47.41-218.88)	92124 (41699-190725)	121.94 (54.72-251.58)	0.56 (0.52-0.59)
United Arab Emirates	340 (141-697)	58.5 (26.17-120.21)	4655 (1943-9581)	58.86 (26.49-121.01)	-0.01 (-0.09-0.07)
United Kingdom	62124 (28193-128952)	72.82 (33.01-150.91)	92360 (42242-190527)	77.31 (34.88-160.34)	-0.33 (-0.71-0.05)
United Republic of Tanzania	4980 (2229-10281)	45.75 (20.75-93.89)	12642 (5631-25989)	47.83 (21.51-97.87)	-0.39 (-0.6--0.18)
United States of America	288479 (131024-598752)	94.09 (42.59-194.12)	558646 (256980-1145510)	99.73 (45.49-204.21)	0.22 (-0.12-0.57)
United States Virgin Islands	68 (30-142)	76.68 (34.71-159.49)	146 (66-301)	83.93 (38.19-172.24)	0.29 (0.26-0.31)
Uruguay	2947 (1327-6103)	77.08 (34.59-159.63)	4079 (1852-8428)	78.62 (35.47-163.16)	0.08 (0.04-0.12)
Uzbekistan	11130 (5055-23081)	97.19 (44.24-201.77)	33638 (15139-69163)	121.11 (55.06-249)	0.66 (0.58-0.74)
Vanuatu	20 (9-41)	32.91 (14.67-66.16)	75 (34-154)	42.27 (19.42-87.15)	0.79 (0.76-0.83)
Venezuela (Bolivarian Republic of)	6995 (3151-14683)	70.66 (32.04-147.15)	24599 (11156-51268)	79.55 (36.13-165.8)	-0.08 (-0.33-0.16)
Viet Nam	12490 (5578-25737)	31.61 (14.19-65.02)	51523 (23331-106780)	50.3 (22.8-103.39)	1.58 (1.55-1.62)
Yemen	1419 (630-2885)	29.31 (13.27-59.54)	7056 (3152-14270)	47.5 (21.82-96.61)	1.94 (1.78-2.09)
Zambia	1406 (639-2892)	48.39 (22.02-99.32)	3667 (1662-7530)	50.71 (23.09-103.63)	0.23 (0.05-0.41)
Zimbabwe	1647 (749-3378)	40.61 (18.5-83)	3086 (1388-6416)	43.78 (20.03-90.81)	-0.03 (-0.13-0.08)
