# Supplementary material for: The global burden of osteoarthritis hand: lessons from the Global Burden of Disease Study 1990–2021
Source: Front Med (Lausanne). 2025 Jul 31;12:1616132. doi: 10.3389/fmed.2025.1616132 (PMC12350485; doi:10.3389/fmed.2025.1616132)
Supplement: Supplementary file 4 [file Data_Sheet_4.CSV]

year	sex	Age-standardized incidence rate	Numer of incidence	Age-standardized prevalence rate	Numer of prevalence	Age-standardized DALYs rate	Numer of DALYs
2022	Female	156.1	7164166.436	2936.99	139256250.3	92.86	4399690.078
2023	Female	157.44	7363597.289	2950.85	143528669.5	93.27	4532355.004
2024	Female	158.77	7565646.848	2964.71	147969954.3	93.68	4669964.638
2025	Female	159.72	7752606.016	2973.16	152253511.1	93.93	4802697.032
2026	Female	160.67	7940162.172	2981.61	156584696.9	94.17	4936800.09
2027	Female	161.62	8127861.022	2990.06	160923217.1	94.42	5071075.723
2028	Female	162.57	8316856.148	2998.51	165335731.9	94.66	5207451.701
2029	Female	163.52	8507923.484	3006.96	169879133.8	94.91	5347589.469
2030	Female	164.04	8678327.496	3009.87	174195268.4	94.99	5480740.979
2031	Female	164.56	8848095.329	3012.79	178527594.9	95.06	5614253.883
2032	Female	165.08	9016514.536	3015.7	182834130.3	95.14	5746882.75
2033	Female	165.6	9184908.082	3018.62	187174838.6	95.22	5880374.813
2034	Female	166.12	9354328.099	3021.53	191605065.3	95.3	6016359.741
2035	Female	166.21	9498951.364	3018.87	195717322	95.21	6142656.369
2036	Female	166.3	9641177.286	3016.21	199797409.5	95.12	6267848.602
2037	Female	166.39	9779986.747	3013.55	203801331.7	95.03	6390640.565
2038	Female	166.48	9916708.616	3010.89	207790837.8	94.94	6512843.307
2039	Female	166.58	10052753.46	3008.22	211824631.5	94.85	6636192.288
2040	Female	166.55	10178439.02	3003.76	215716491.8	94.71	6754985.99
2041	Female	166.52	10300786.78	2999.3	219543103.5	94.56	6871688.745
2042	Female	166.49	10418974.76	2994.84	223262913.5	94.42	6985083.387
2043	Female	166.46	10533805.93	2990.38	226937960.8	94.27	7096991.522
2044	Female	166.43	10646518.99	2985.92	230626006	94.13	7209121.233
2045	Female	166.4	10756984.27	2981.46	234284773.9	93.98	7320240.441
2046	Female	166.37	10864956.88	2977	237872054.2	93.83	7429105.215
2022	Male	91.67	4010703.453	1710.74	71876663.82	54.62	2303952.118
2023	Male	93.47	4167085.729	1743.75	75132411.32	55.68	2407529.378
2024	Male	95.28	4326573.069	1776.77	78526843.34	56.73	2515345.516
2025	Male	96.67	4470482.048	1801.96	81668121.5	57.53	2614922.7
2026	Male	98.06	4615775.945	1827.15	84869755.29	58.33	2716380.654
2027	Male	99.45	4762024.344	1852.33	88105364.97	59.13	2818921.823
2028	Male	100.84	4909748.927	1877.52	91416822.52	59.94	2923777.562
2029	Male	102.24	5059469.371	1902.71	94841681.98	60.74	3032066.041
2030	Male	103.1	5184823.217	1917.53	97820678.25	61.21	3125983.365
2031	Male	103.97	5310581.209	1932.36	100829456.3	61.68	3220793.204
2032	Male	104.83	5436502.237	1947.19	103841908.8	62.15	3315708.454
2033	Male	105.7	5563228.024	1962.02	106897154.6	62.62	3411886.261
2034	Male	106.56	5691281.514	1976.85	110032911.3	63.09	3510456.594
2035	Male	106.86	5789304.364	1980.35	112581275.1	63.2	3590193.953
2036	Male	107.15	5886784.671	1983.85	115124560.6	63.31	3669732.268
2037	Male	107.44	5983354.03	1987.35	117636435.7	63.41	3748281.989
2038	Male	107.74	6079856.67	1990.85	120156731.2	63.52	3827026.306
2039	Male	108.03	6176972.34	1994.35	122722822.7	63.63	3907084.87
2040	Male	108.24	6268666.985	1996.03	125190211.2	63.68	3983880.118
2041	Male	108.45	6359455.951	1997.72	127639203.8	63.73	4060070.731
2042	Male	108.66	6448785.136	1999.4	130044087.3	63.78	4134888.625
2043	Male	108.87	6537343.363	2001.09	132442606.1	63.83	4209456.363
2044	Male	109.08	6625884.084	2002.77	134869966.6	63.88	4284827.308
2045	Male	109.29	6714014.241	2004.45	137300342.9	63.93	4360236.334
2046	Male	109.5	6801339.473	2006.14	139709465.6	63.98	4434961.627
